# Supplementary material for: (R)-(1-Ammonio­eth­yl)phospho­nate
Source: Acta Crystallogr Sect E Struct Rep Online. 2010 Aug 11;66(Pt 9):o2271–2. doi: 10.1107/S1600536810030308 (PMC3008088; doi:10.1107/S1600536810030308)
Supplement: Supplementary file 2 [file e-66-o2271-Isup2.hkl]

# 
# h,k,l, Fc-squared, Fo-squared, sigma(Fo-squared) and status flag 
# 
data_I
_shelx_title 'I in P2(1)2(1)2(1)' 
_shelx_refln_list_code          4 
_shelx_F_calc_maximum       77.79 
_exptl_crystal_F_000       264.00 
_reflns_d_resolution_high  0.6005 
 
loop_ 
 _symmetry_equiv_pos_as_xyz 
 'x, y, z' 
 '-x+1/2, -y, z+1/2' 
 '-x, y+1/2, -z+1/2' 
 'x+1/2, -y+1/2, -z' 
 
_cell_length_a     4.8256 
_cell_length_b    10.3928 
_cell_length_c    10.4668 
_cell_angle_alpha  90.000 
_cell_angle_beta   90.000 
_cell_angle_gamma  90.000 
 
_shelx_F_squared_multiplier     1.000 
 
loop_ 
 _refln_index_h 
 _refln_index_k 
 _refln_index_l 
 _refln_F_squared_calc 
 _refln_F_squared_meas 
 _refln_F_squared_sigma 
 _refln_observed_status 
   2   0   0     1719.56     1996.52     20.57 o 
   4   0   0     2512.29     2503.21     27.18 o 
   6   0   0      223.39      225.60      5.07 o 
   8   0   0      115.59      112.50      8.84 o 
   1   1   0     1662.02     1755.81     10.12 o 
   2   1   0     3522.73     3729.34     28.85 o 
   3   1   0      376.98      337.51      4.11 o 
   4   1   0      110.10      120.03      2.35 o 
   5   1   0      157.59      158.51      3.30 o 
   6   1   0      130.99      128.12      3.05 o 
   7   1   0       83.91       80.52      5.33 o 
   8   1   0        0.76        2.40      3.77 o 
   0   2   0      606.02      674.23      8.85 o 
   1   2   0     2447.46     2661.73     20.50 o 
   2   2   0       23.91       28.83      0.73 o 
   3   2   0     1422.24     1453.58     11.37 o 
   4   2   0      443.27      417.70      4.65 o 
   5   2   0      156.98      155.83      3.03 o 
   6   2   0      131.10      128.24      3.52 o 
   7   2   0       92.40       96.00      3.89 o 
   1   3   0      127.23      173.64      2.03 o 
   2   3   0     1588.74     1575.24     12.82 o 
   3   3   0       19.87       20.82      0.85 o 
   4   3   0        0.02        0.59      0.64 o 
   5   3   0        2.90        0.97      1.00 o 
   6   3   0      400.52      389.38      7.57 o 
   7   3   0       16.35       15.78      2.17 o 
   0   4   0      171.61      169.10      8.19 o 
   1   4   0     1143.18     1186.93      8.88 o 
   2   4   0       37.97       43.08      1.28 o 
   3   4   0     1055.59     1028.23     10.40 o 
   4   4   0      384.78      388.38      7.49 o 
   5   4   0       70.12       67.94      3.84 o 
   6   4   0        0.44        0.66      1.18 o 
   7   4   0      203.41      201.69      7.01 o 
   1   5   0      110.80      102.06      1.40 o 
   2   5   0       63.78       87.15      1.84 o 
   3   5   0      484.86      488.02      6.01 o 
   4   5   0       51.90       53.81      3.16 o 
   5   5   0      273.36      266.35      8.59 o 
   6   5   0        0.13        1.07      1.29 o 
   7   5   0       58.22       65.52      4.58 o 
   0   6   0       88.87       79.07      2.97 o 
   1   6   0      159.99      173.40      2.25 o 
   2   6   0       18.31       24.44      1.14 o 
   3   6   0      204.97      194.57      3.82 o 
   4   6   0      179.94      175.03      3.44 o 
   5   6   0       40.84       44.09      7.59 o 
   6   6   0       80.55       88.01      3.98 o 
   7   6   0        0.02       -1.05      1.48 o 
   1   7   0      391.36      389.30      4.12 o 
   2   7   0      259.85      267.30      5.55 o 
   3   7   0      145.65      148.30      5.23 o 
   4   7   0        0.19        0.30      0.80 o 
   5   7   0       15.48       15.68      2.43 o 
   6   7   0       88.15       86.50      4.39 o 
   7   7   0      128.89      135.64      5.28 o 
   0   8   0       21.44       19.96      1.33 o 
   1   8   0      230.24      227.44      3.95 o 
   2   8   0        9.29       10.37      0.92 o 
   3   8   0       49.19       55.02      2.03 o 
   4   8   0       31.75       29.50      2.80 o 
   5   8   0      206.76      187.19      6.52 o 
   6   8   0       11.38       12.63      2.22 o 
   7   8   0        5.94        3.12      2.26 o 
   1   9   0      463.41      471.94      6.06 o 
   2   9   0      248.18      242.45      3.77 o 
   3   9   0        2.48        4.16      0.99 o 
   4   9   0       56.60       58.05      3.91 o 
   5   9   0       44.73       41.78      3.67 o 
   6   9   0      133.81      133.58      6.21 o 
   0  10   0       49.61       47.63      2.77 o 
   1  10   0        0.02        0.51      0.69 o 
   2  10   0       17.10       17.03      2.53 o 
   3  10   0       57.45       56.09      2.86 o 
   4  10   0       17.96       16.96      2.96 o 
   5  10   0      176.31      176.25     12.12 o 
   6  10   0       75.45       79.88      5.33 o 
   1  11   0       90.03       87.03      3.10 o 
   2  11   0        6.99        4.09      1.60 o 
   3  11   0      204.27      204.29      5.42 o 
   4  11   0        3.30        4.05      1.62 o 
   5  11   0       99.96      107.36      5.60 o 
   6  11   0       36.75       35.08      4.18 o 
   0  12   0        9.54        6.71      1.61 o 
   1  12   0       46.53       49.79      2.60 o 
   2  12   0       40.88       38.93      3.31 o 
   3  12   0       57.26       53.63      5.74 o 
   4  12   0      110.27      104.72      6.42 o 
   5  12   0        1.13       -0.16      1.82 o 
   1  13   0       31.13       35.66      2.43 o 
   2  13   0       57.39       62.07      4.51 o 
   3  13   0       20.58       20.29      2.74 o 
   4  13   0        0.01       -1.08      1.79 o 
   5  13   0        3.47        2.45      2.30 o 
   0  14   0       56.75       64.41      5.53 o 
   1  14   0       27.97       29.10      3.05 o 
   2  14   0        1.53        3.36      1.93 o 
   3  14   0       14.04       12.53      2.55 o 
   4  14   0        2.17        3.69      2.18 o 
   1  15   0        8.43        6.62      2.97 o 
   2  15   0      349.37      359.34      8.67 o 
   3  15   0        1.61        0.52      1.61 o 
   4  15   0       25.45       25.50      3.86 o 
   0  16   0      271.12      292.53     12.21 o 
   1  16   0       61.70       62.81      6.45 o 
   2  16   0       22.46       23.35      3.48 o 
   3  16   0       45.36       44.50      3.68 o 
   1  17   0       63.89       53.02      9.47 o 
   1   0   1     2487.70     2449.55     21.33 o 
   2   0   1      748.89      772.08      6.82 o 
   3   0   1      881.35      926.00      9.75 o 
   4   0   1        4.05        1.49      1.09 o 
   5   0   1      121.55      112.13      2.52 o 
   6   0   1      254.93      248.75      3.78 o 
   7   0   1       54.01       51.67      4.33 o 
  -8   1   1       95.94       81.18      7.87 o 
  -7   1   1      106.29      104.07      4.01 o 
  -6   1   1       77.58       81.34      2.52 o 
  -5   1   1      143.67      150.69      2.82 o 
  -4   1   1      507.51      488.09      5.22 o 
  -3   1   1      432.15      433.33      5.46 o 
  -2   1   1      262.33      325.41      5.24 o 
  -1   1   1     2701.45     2741.55     17.70 o 
   1   1   1     2676.80     2717.14     21.19 o 
   2   1   1      268.84      336.31      2.87 o 
   3   1   1      429.25      427.35      4.24 o 
   4   1   1      500.23      482.83      5.10 o 
   5   1   1      144.81      144.75      2.70 o 
   6   1   1       80.24       81.52      2.73 o 
   7   1   1      107.08      112.81      4.82 o 
   8   1   1       93.43       96.12      8.56 o 
  -7   2   1       96.26       95.18      3.91 o 
  -6   2   1       68.88       69.34      2.74 o 
  -5   2   1      156.79      164.10      2.96 o 
  -4   2   1      251.97      246.18      3.69 o 
  -3   2   1      256.07      264.77      3.42 o 
  -2   2   1       20.17       27.93      0.95 o 
  -1   2   1      353.13      376.04      2.90 o 
   0   2   1      558.67      597.44      6.52 o 
   1   2   1      362.50      384.35      3.91 o 
   2   2   1       21.29       28.96      0.72 o 
   3   2   1      250.79      263.37      3.03 o 
   4   2   1      259.48      254.01      3.32 o 
   5   2   1      155.07      157.24      3.02 o 
   6   2   1       70.60       71.11      2.67 o 
   7   2   1       97.27      106.06      5.53 o 
  -7   3   1       67.50       74.76      3.65 o 
  -6   3   1       10.08       12.59      1.83 o 
  -5   3   1       49.24       49.29      2.50 o 
  -4   3   1      816.32      818.25      7.87 o 
  -3   3   1      315.43      301.24      4.60 o 
  -2   3   1      235.58      267.64      3.45 o 
  -1   3   1      138.52      200.54      1.84 o 
   0   3   1     3884.25     3922.91     34.04 o 
   1   3   1      137.59      197.25      2.16 o 
   2   3   1      235.16      273.53      3.40 o 
   3   3   1      317.78      307.33      3.01 o 
   4   3   1      810.44      815.26      7.50 o 
   5   3   1       50.38       45.23      2.75 o 
   6   3   1       10.07       12.81      2.82 o 
   7   3   1       67.40       61.97      4.80 o 
  -7   4   1      121.10      119.38      5.01 o 
  -6   4   1      153.19      149.44      4.82 o 
  -5   4   1       57.94       58.29      3.74 o 
  -4   4   1      479.59      449.34      6.36 o 
  -3   4   1      366.59      374.05      4.08 o 
  -2   4   1     2000.25     2189.75     19.62 o 
  -1   4   1      242.85      240.77      2.65 o 
   0   4   1      208.87      188.60      2.55 o 
   1   4   1      249.13      243.04      4.04 o 
   2   4   1     1999.34     2155.97     17.34 o 
   3   4   1      366.22      361.75      4.75 o 
   4   4   1      486.65      461.09      8.77 o 
   5   4   1       58.41       59.58      2.75 o 
   6   4   1      155.95      155.68      4.66 o 
   7   4   1      120.26      118.14      8.03 o 
  -7   5   1      152.97      160.91      6.31 o 
  -6   5   1      141.59      148.33      4.82 o 
  -5   5   1      198.54      205.02      5.08 o 
  -4   5   1       13.35       12.68      1.46 o 
  -3   5   1      464.12      490.02      8.67 o 
  -2   5   1      493.53      496.39      5.86 o 
  -1   5   1     1115.59     1193.60     10.01 o 
   0   5   1      134.65      150.26      2.40 o 
   1   5   1     1099.84     1174.89     13.20 o 
   2   5   1      497.08      481.18     13.25 o 
   3   5   1      468.67      492.92      6.08 o 
   4   5   1       12.11       12.02      1.65 o 
   5   5   1      191.69      190.10      5.72 o 
   6   5   1      144.14      144.81      4.68 o 
   7   5   1      150.85      147.42      6.26 o 
  -7   6   1       19.03       22.23      2.77 o 
  -6   6   1      107.73      113.15      4.40 o 
  -5   6   1      173.49      173.10      4.77 o 
  -4   6   1        2.36        2.15      1.07 o 
  -3   6   1      173.70      173.22      5.20 o 
  -2   6   1      447.76      453.75      5.57 o 
  -1   6   1      673.63      689.34      6.94 o 
   0   6   1      590.00      633.18      6.90 o 
   1   6   1      685.37      698.52      7.94 o 
   2   6   1      453.89      461.67      4.82 o 
   3   6   1      170.58      163.79      3.78 o 
   4   6   1        2.46        2.38      0.99 o 
   5   6   1      178.72      173.26      5.70 o 
   6   6   1      107.18      109.18      4.24 o 
   7   6   1       20.46       25.09      3.27 o 
  -7   7   1       14.95       17.58      2.59 o 
  -6   7   1       59.03       57.93      4.17 o 
  -5   7   1      111.22      104.27      3.85 o 
  -4   7   1      141.19      138.80      4.38 o 
  -3   7   1       93.09       94.68      4.43 o 
  -2   7   1      716.19      722.70      8.09 o 
  -1   7   1      470.96      467.41      4.85 o 
   0   7   1      312.42      318.79      6.25 o 
   1   7   1      463.90      465.66      5.59 o 
   2   7   1      717.15      721.13      9.37 o 
   3   7   1       92.48       90.03      3.24 o 
   4   7   1      144.23      144.53      4.44 o 
   5   7   1      108.59      105.87     11.38 o 
   6   7   1       59.16       60.28      3.50 o 
   7   7   1       13.84       13.00      2.84 o 
  -7   8   1       14.76       15.07      2.54 o 
  -6   8   1        3.21        3.54      2.11 o 
  -5   8   1      169.16      173.44      5.04 o 
  -4   8   1      152.54      155.55      6.22 o 
  -3   8   1      183.31      195.45      5.50 o 
  -2   8   1       55.93       51.61      1.90 o 
  -1   8   1      690.02      697.26      6.78 o 
   0   8   1     1281.79     1272.05     14.81 o 
   1   8   1      688.69      692.35     10.21 o 
   2   8   1       53.66       50.97      2.33 o 
   3   8   1      186.82      185.09      4.45 o 
   4   8   1      154.17      152.57      4.46 o 
   5   8   1      170.21      169.11      6.20 o 
   6   8   1        3.19        2.93      1.68 o 
   7   8   1       15.84       15.35      2.62 o 
  -6   9   1       11.25       15.23      2.91 o 
  -5   9   1      112.89      126.40     19.54 o 
  -4   9   1       87.18       82.49      4.43 o 
  -3   9   1      124.59      125.89      3.61 o 
  -2   9   1      117.95      121.75      2.90 o 
  -1   9   1      525.90      519.64      8.10 o 
   0   9   1       59.13       59.19      1.97 o 
   1   9   1      526.58      510.70      6.45 o 
   2   9   1      117.83      113.58      5.38 o 
   3   9   1      125.53      123.21      3.82 o 
   4   9   1       83.18       86.79      3.76 o 
   5   9   1      113.50      112.83      5.33 o 
   6   9   1       11.49        9.97      2.10 o 
  -6  10   1       17.84       22.72      3.48 o 
  -5  10   1       69.14       63.17      4.55 o 
  -4  10   1      111.02      111.16      5.26 o 
  -3  10   1       63.03       66.32      7.82 o 
  -2  10   1       38.18       36.18      2.75 o 
  -1  10   1       99.03      101.98      3.46 o 
   0  10   1       52.69       58.16      2.02 o 
   1  10   1       98.36       92.96      2.44 o 
   2  10   1       36.91       49.68      5.90 o 
   3  10   1       64.75       67.35      3.12 o 
   4  10   1      111.08      118.84      4.11 o 
   5  10   1       69.56       67.16      4.57 o 
   6  10   1       18.91       19.54      2.72 o 
  -6  11   1       80.84       84.92     12.24 o 
  -5  11   1      159.29      141.04      6.52 o 
  -4  11   1       49.46       43.58      5.56 o 
  -3  11   1       25.46       25.24      2.94 o 
  -2  11   1      277.06      265.65      5.66 o 
  -1  11   1       99.81      102.09      3.37 o 
   0  11   1      119.24      121.01      2.98 o 
   1  11   1      102.64      108.38      3.42 o 
   2  11   1      276.80      261.90      7.37 o 
   3  11   1       24.00       24.73      2.33 o 
   4  11   1       48.92       56.10      3.27 o 
   5  11   1      162.95      150.66     11.12 o 
   6  11   1       79.92       86.58      5.53 o 
  -5  12   1       37.52       35.11      4.02 o 
  -4  12   1       22.96       19.44      3.02 o 
  -3  12   1       33.89       32.65      3.45 o 
  -2  12   1      245.22      241.69     12.84 o 
  -1  12   1       51.54       47.01      2.56 o 
   0  12   1        0.18        0.85      0.83 o 
   1  12   1       49.81       46.57      2.83 o 
   2  12   1      247.55      248.33      8.47 o 
   3  12   1       33.88       36.44      2.81 o 
   4  12   1       22.80       22.05      2.49 o 
   5  12   1       36.78       29.20      3.77 o 
  -5  13   1       34.50       33.25      4.11 o 
  -4  13   1       22.89       18.83      3.17 o 
  -3  13   1       43.61       43.79      4.26 o 
  -2  13   1       74.05       72.43      4.33 o 
  -1  13   1       24.83       24.88      2.17 o 
   0  13   1        5.08        5.04      1.65 o 
   1  13   1       26.84       28.70      3.11 o 
   2  13   1       72.47       78.27      5.46 o 
   3  13   1       45.06       42.38      3.14 o 
   4  13   1       23.83       21.52      3.31 o 
   5  13   1       34.36       31.70      4.08 o 
  -4  14   1       25.86       23.05      3.47 o 
  -3  14   1       51.77       49.23      5.37 o 
  -2  14   1       72.23       76.84      4.76 o 
  -1  14   1       20.76       21.19      3.56 o 
   0  14   1        2.90        0.60      1.47 o 
   1  14   1       19.54       21.29      2.80 o 
   2  14   1       72.41       69.81      3.77 o 
   3  14   1       52.91       51.65      3.54 o 
   4  14   1       23.71       23.17      3.56 o 
  -3  15   1       18.49       20.12      2.68 o 
  -2  15   1       18.02       19.12      5.88 o 
  -1  15   1      111.15      117.06      7.53 o 
   0  15   1       69.55       63.72      4.11 o 
   1  15   1      112.08      106.33      6.87 o 
   2  15   1       18.16       16.17      2.48 o 
   3  15   1       17.42       15.74      2.56 o 
  -3  16   1       44.60       43.48      3.19 o 
  -2  16   1        9.05        7.43      2.63 o 
  -1  16   1       51.91       44.95      5.65 o 
   0  16   1       12.60        9.72      2.64 o 
   1  16   1       52.45       46.49      4.32 o 
   2  16   1        8.49        3.01      2.48 o 
   3  16   1       43.60       44.51      3.72 o 
  -1  17   1       15.58       12.16      2.99 o 
   0  17   1        0.69       -1.83      3.48 o 
   1  17   1       14.34       11.74      2.95 o 
   0   0   2      403.41      361.33      7.13 o 
   1   0   2     1571.75     1471.74     15.17 o 
   2   0   2       94.41      108.94      2.29 o 
   3   0   2      178.92      175.08      2.61 o 
   4   0   2       85.42       85.13      2.25 o 
   5   0   2      202.43      194.89      3.09 o 
   6   0   2        2.64        1.76      0.88 o 
   7   0   2       79.57       80.09      4.46 o 
  -7   1   2       40.22       38.32      3.32 o 
  -6   1   2       66.45       65.52      2.27 o 
  -5   1   2       98.67       99.84      2.34 o 
  -4   1   2      684.41      675.54      8.37 o 
  -3   1   2      354.49      382.88      4.31 o 
  -2   1   2      189.36      215.07      2.52 o 
  -1   1   2      610.60      622.45      5.97 o 
   0   1   2     4957.24     4981.40     50.16 o 
   1   1   2      602.45      614.96      7.69 o 
   2   1   2      190.98      219.56      2.50 o 
   3   1   2      355.99      388.23      3.68 o 
   4   1   2      683.30      689.57      6.53 o 
   5   1   2       95.11       95.90      2.36 o 
   6   1   2       67.15       70.76      3.35 o 
   7   1   2       39.56       36.38      3.66 o 
  -7   2   2       55.52       58.38      5.48 o 
  -6   2   2      140.87      144.81      3.90 o 
  -5   2   2       59.15       62.31      1.95 o 
  -4   2   2       54.92       49.64      1.73 o 
  -3   2   2      402.32      394.44      3.55 o 
  -2   2   2       68.10       66.80      1.31 o 
  -1   2   2      546.07      557.07      4.90 o 
   0   2   2      124.75      123.74      1.75 o 
   1   2   2      539.95      548.20      5.47 o 
   2   2   2       64.66       61.94      1.13 o 
   3   2   2      406.54      396.28      4.03 o 
   4   2   2       55.77       46.76      1.41 o 
   5   2   2       58.89       60.96      2.07 o 
   6   2   2      145.51      145.42      7.98 o 
   7   2   2       57.12       58.23      3.33 o 
  -7   3   2      161.26      171.10      6.88 o 
  -6   3   2      176.31      175.97      9.57 o 
  -5   3   2      292.09      290.41      6.09 o 
  -4   3   2      280.23      269.03      4.38 o 
  -3   3   2     1170.32     1176.57     10.15 o 
  -2   3   2      440.58      497.91      4.84 o 
  -1   3   2     2345.97     2487.33     19.37 o 
   0   3   2     5334.76     5271.11     54.11 o 
   1   3   2     2353.58     2477.74     24.80 o 
   2   3   2      443.03      494.27      8.00 o 
   3   3   2     1165.87     1151.30     10.14 o 
   4   3   2      280.10      269.74      3.44 o 
   5   3   2      298.68      295.58      4.54 o 
   6   3   2      178.63      171.02      4.68 o 
   7   3   2      163.13      161.19      7.06 o 
  -7   4   2       46.81       46.13      3.27 o 
  -6   4   2      256.03      251.27      5.46 o 
  -5   4   2       93.89       98.48      3.51 o 
  -4   4   2       28.10       30.02      1.26 o 
  -3   4   2      250.41      261.22      3.28 o 
  -2   4   2     1408.12     1429.97     10.92 o 
  -1   4   2      195.16      197.26      2.36 o 
   0   4   2     1272.23     1388.15     12.86 o 
   1   4   2      192.95      193.77      2.68 o 
   2   4   2     1418.69     1437.67     13.59 o 
   3   4   2      253.28      257.18      4.45 o 
   4   4   2       28.21       28.49      1.64 o 
   5   4   2       93.51      100.94      3.43 o 
   6   4   2      257.62      246.78      5.91 o 
   7   4   2       48.48       49.90      5.73 o 
  -7   5   2       29.55       23.23      2.64 o 
  -6   5   2       40.13       37.51      2.82 o 
  -5   5   2        8.33        8.93      1.58 o 
  -4   5   2      463.73      459.89      6.25 o 
  -3   5   2      420.99      393.07      4.38 o 
  -2   5   2      138.09      144.92      2.68 o 
  -1   5   2      759.88      810.57      9.48 o 
   0   5   2      261.36      253.31      3.43 o 
   1   5   2      766.97      829.57      7.71 o 
   2   5   2      139.11      147.65      2.73 o 
   3   5   2      423.47      393.87      6.17 o 
   4   5   2      466.30      462.80      8.65 o 
   5   5   2        8.93        4.65      1.31 o 
   6   5   2       40.34       37.27      5.53 o 
   7   5   2       29.48       28.96      2.71 o 
  -7   6   2      161.48      165.21      8.15 o 
  -6   6   2       14.79       10.63      1.97 o 
  -5   6   2       47.60       46.89      2.78 o 
  -4   6   2       61.37       61.77      2.27 o 
  -3   6   2      615.56      605.88     10.96 o 
  -2   6   2        5.79        7.41      0.90 o 
  -1   6   2      323.41      318.17      4.16 o 
   0   6   2       32.27       38.65      1.32 o 
   1   6   2      311.50      310.41      4.83 o 
   2   6   2        5.89        6.82      1.08 o 
   3   6   2      629.30      604.86      8.60 o 
   4   6   2       62.19       62.16      2.45 o 
   5   6   2       49.91       53.75      3.18 o 
   6   6   2       14.60       15.64      2.09 o 
   7   6   2      162.81      161.94      5.50 o 
  -7   7   2        2.30        3.64      1.91 o 
  -6   7   2        7.22        7.51      1.80 o 
  -5   7   2      173.29      167.38      4.93 o 
  -4   7   2      259.51      250.31      5.67 o 
  -3   7   2       84.50       73.32      2.74 o 
  -2   7   2       88.62       87.62      2.26 o 
  -1   7   2      169.29      175.37      3.01 o 
   0   7   2      805.39      807.84      8.69 o 
   1   7   2      175.46      174.84      3.58 o 
   2   7   2       89.51       90.98      2.16 o 
   3   7   2       86.68       81.77      2.88 o 
   4   7   2      261.09      263.83      5.33 o 
   5   7   2      174.33      165.31      4.97 o 
   6   7   2        7.44        9.09      1.90 o 
   7   7   2        2.56        2.39      1.82 o 
  -7   8   2       22.66       27.69      3.18 o 
  -6   8   2      196.75      188.82     15.37 o 
  -5   8   2       12.92       15.42      2.06 o 
  -4   8   2       15.29       12.84      2.07 o 
  -3   8   2       21.43       22.72      1.82 o 
  -2   8   2      669.01      653.41      7.81 o 
  -1   8   2        4.79        5.80      0.90 o 
   0   8   2       90.02       98.84      2.37 o 
   1   8   2        4.81        3.66      1.00 o 
   2   8   2      671.94      665.39      9.57 o 
   3   8   2       20.68       22.97      1.86 o 
   4   8   2       15.33       11.20      1.55 o 
   5   8   2       12.43        8.70      3.22 o 
   6   8   2      198.76      193.27      5.99 o 
   7   8   2       22.85       21.09      2.85 o 
  -6   9   2        1.26        4.34      2.17 o 
  -5   9   2      176.13      181.53      6.82 o 
  -4   9   2        3.84        3.64      3.49 o 
  -3   9   2       15.01       15.75      2.12 o 
  -2   9   2        5.61        5.28      0.95 o 
  -1   9   2       74.20       71.02      2.09 o 
   0   9   2       15.21       13.76      1.16 o 
   1   9   2       69.19       69.07      2.49 o 
   2   9   2        5.41        3.48      1.13 o 
   3   9   2       12.58       13.15      1.67 o 
   4   9   2        4.10        6.50      1.48 o 
   5   9   2      177.40      162.60      6.36 o 
   6   9   2        1.35        1.20      1.57 o 
  -6  10   2      119.45      113.24     14.72 o 
  -5  10   2       19.54       20.27      3.09 o 
  -4  10   2       24.09       22.79      5.53 o 
  -3  10   2       29.80       30.10      3.00 o 
  -2  10   2      200.67      210.01      5.16 o 
  -1  10   2       60.25       60.65      2.61 o 
   0  10   2        0.12        0.06      0.82 o 
   1  10   2       60.15       60.18      2.49 o 
   2  10   2      199.82      196.18      5.82 o 
   3  10   2       29.25       31.67      2.37 o 
   4  10   2       23.85       19.68      3.03 o 
   5  10   2       18.77       14.61      2.77 o 
   6  10   2      120.86      121.30      5.12 o 
  -6  11   2        7.57        8.66      2.78 o 
  -5  11   2       69.09       65.58      4.88 o 
  -4  11   2      184.50      189.43      6.93 o 
  -3  11   2       11.30       11.79      2.29 o 
  -2  11   2       12.46       12.71      1.61 o 
  -1  11   2       47.04       49.08      2.52 o 
   0  11   2      200.70      204.92      3.98 o 
   1  11   2       46.47       43.55      2.33 o 
   2  11   2       12.67       13.35      1.84 o 
   3  11   2       12.05       12.14      1.90 o 
   4  11   2      184.56      177.73      5.39 o 
   5  11   2       67.51       57.11      4.55 o 
   6  11   2        7.83        7.95      2.18 o 
  -5  12   2      171.05      173.30      7.43 o 
  -4  12   2       21.32       17.66      3.06 o 
  -3  12   2      242.31      236.66      7.74 o 
  -2  12   2       71.08       73.21      4.19 o 
  -1  12   2      326.64      323.75      7.34 o 
   0  12   2       10.41       12.90      1.34 o 
   1  12   2      328.45      316.48     10.61 o 
   2  12   2       70.68       76.76      5.05 o 
   3  12   2      240.26      226.89      6.10 o 
   4  12   2       20.69       21.04      2.52 o 
   5  12   2      171.53      162.47      7.19 o 
  -5  13   2       29.98       26.61      3.80 o 
  -4  13   2       24.08       25.92      2.81 o 
  -3  13   2      130.09      132.19      9.01 o 
  -2  13   2       18.19       22.12      2.88 o 
  -1  13   2      142.83      144.39      4.41 o 
   0  13   2       19.71       21.15      3.28 o 
   1  13   2      143.72      137.24      4.57 o 
   2  13   2       17.89       17.45      2.93 o 
   3  13   2      130.42      126.51      4.80 o 
   4  13   2       23.04       28.06      3.59 o 
   5  13   2       29.57       28.85      3.96 o 
  -4  14   2       16.48       14.73      2.51 o 
  -3  14   2        1.93        1.05      1.53 o 
  -2  14   2      240.76      260.22      9.16 o 
  -1  14   2       21.88       23.46      2.29 o 
   0  14   2        0.01        1.33      1.33 o 
   1  14   2       22.13       22.50      2.47 o 
   2  14   2      242.39      234.98      6.53 o 
   3  14   2        1.76        0.60      1.63 o 
   4  14   2       16.34       15.60      3.03 o 
  -3  15   2      112.62      110.78      4.85 o 
  -2  15   2        6.28        8.67      2.05 o 
  -1  15   2      106.76      111.86      5.46 o 
   0  15   2       89.42       86.82      4.14 o 
   1  15   2      105.91       94.54      5.40 o 
   2  15   2        6.05        5.74      2.58 o 
   3  15   2      112.55      104.37      6.73 o 
  -2  16   2       79.56       79.59      6.62 o 
  -1  16   2      104.32      102.60      8.53 o 
   0  16   2       39.16       32.21      3.72 o 
   1  16   2      104.13      104.31      5.86 o 
   2  16   2       77.22       81.11      5.44 o 
  -1  17   2        0.39        2.91      3.48 o 
   0  17   2       98.97       85.63      8.50 o 
   1  17   2        0.45        2.88      2.33 o 
   1   0   3      737.56      683.24      7.55 o 
   2   0   3      424.22      475.33      6.24 o 
   3   0   3      116.33      117.10      2.43 o 
   4   0   3      165.86      150.33      2.49 o 
   5   0   3      332.78      326.73      5.03 o 
   6   0   3       27.58       26.57      1.62 o 
   7   0   3       82.12       84.08      3.87 o 
  -7   1   3       21.15       21.11      5.56 o 
  -6   1   3      150.46      152.11      3.27 o 
  -5   1   3      127.43      118.52      2.63 o 
  -4   1   3       69.27       62.39      2.65 o 
  -3   1   3      224.70      227.11      3.59 o 
  -2   1   3      226.15      196.03      3.05 o 
  -1   1   3       44.70       43.05      0.98 o 
   0   1   3       79.16       66.24      1.26 o 
   1   1   3       47.44       45.92      1.45 o 
   2   1   3      219.22      197.58      2.42 o 
   3   1   3      218.20      226.85      2.89 o 
   4   1   3       71.86       63.62      1.62 o 
   5   1   3      127.72      120.47      2.37 o 
   6   1   3      150.25      151.96      5.67 o 
   7   1   3       20.40       24.77      3.02 o 
  -7   2   3      103.45      102.08      4.11 o 
  -6   2   3       33.13       31.45      2.14 o 
  -5   2   3      123.51      116.66      3.16 o 
  -4   2   3      666.61      660.45      8.10 o 
  -3   2   3       76.05       77.68      1.58 o 
  -2   2   3      253.33      285.46      3.63 o 
  -1   2   3     1078.48     1189.12     10.94 o 
   0   2   3      275.15      254.91      2.64 o 
   1   2   3     1093.61     1184.52     10.90 o 
   2   2   3      251.22      285.25      2.88 o 
   3   2   3       72.72       73.17      1.52 o 
   4   2   3      652.61      643.05      6.27 o 
   5   2   3      128.35      122.15      2.47 o 
   6   2   3       32.95       37.95      2.42 o 
   7   2   3      105.48      102.02      4.28 o 
  -7   3   3      176.98      174.14      7.37 o 
  -6   3   3        1.82        2.35      1.22 o 
  -5   3   3       40.42       41.79      2.06 o 
  -4   3   3      274.06      264.20      4.47 o 
  -3   3   3      387.48      370.87      3.69 o 
  -2   3   3       67.35       65.80      1.61 o 
  -1   3   3      859.50      920.32      8.76 o 
   0   3   3      399.84      385.14      3.84 o 
   1   3   3      841.70      905.23      7.07 o 
   2   3   3       67.12       68.85      1.50 o 
   3   3   3      399.80      380.59      4.01 o 
   4   3   3      273.89      263.14      3.83 o 
   5   3   3       38.24       37.23      1.80 o 
   6   3   3        1.88        1.77      1.42 o 
   7   3   3      181.32      187.97      7.70 o 
  -7   4   3       60.89       64.95      3.72 o 
  -6   4   3       36.35       41.14      3.01 o 
  -5   4   3       42.99       41.60      2.56 o 
  -4   4   3      242.86      237.73      3.65 o 
  -3   4   3      290.38      283.14      3.20 o 
  -2   4   3      479.48      518.47      5.23 o 
  -1   4   3       76.70       75.03      1.55 o 
   0   4   3     1334.51     1324.97     11.11 o 
   1   4   3       73.66       73.13      1.40 o 
   2   4   3      477.07      515.68      5.91 o 
   3   4   3      286.77      281.65      4.38 o 
   4   4   3      238.18      233.67      4.31 o 
   5   4   3       43.49       43.25      2.13 o 
   6   4   3       36.48       43.64      2.63 o 
   7   4   3       59.29       55.32     12.95 o 
  -7   5   3       33.92       36.13      4.76 o 
  -6   5   3       94.37       98.00      4.07 o 
  -5   5   3       88.70       90.36      3.55 o 
  -4   5   3       37.62       32.66      1.66 o 
  -3   5   3      177.98      178.83      2.95 o 
  -2   5   3      617.62      627.43      6.33 o 
  -1   5   3      287.57      287.71      3.03 o 
   0   5   3      117.59      120.20      1.64 o 
   1   5   3      293.32      292.04      3.35 o 
   2   5   3      620.02      633.19      6.47 o 
   3   5   3      179.05      181.33      3.76 o 
   4   5   3       38.80       32.29      1.80 o 
   5   5   3       89.22       88.29      3.31 o 
   6   5   3       93.82       96.18      3.91 o 
   7   5   3       34.02       31.54      4.13 o 
  -7   6   3       66.26       72.11      4.13 o 
  -6   6   3       49.88       55.87      3.56 o 
  -5   6   3      170.00      176.12      4.99 o 
  -4   6   3       25.19       21.92      1.55 o 
  -3   6   3      253.76      252.96      3.72 o 
  -2   6   3      270.39      252.26      3.79 o 
  -1   6   3      378.74      396.05      4.62 o 
   0   6   3        1.09        3.21      0.61 o 
   1   6   3      375.61      392.46      4.89 o 
   2   6   3      273.10      259.06      4.07 o 
   3   6   3      256.71      262.01      4.60 o 
   4   6   3       25.17       23.13      1.56 o 
   5   6   3      167.02      161.42      4.74 o 
   6   6   3       48.37       53.07      4.38 o 
   7   6   3       64.41       61.30      3.71 o 
  -7   7   3       56.02       58.17      4.00 o 
  -6   7   3      192.93      189.68      5.81 o 
  -5   7   3       55.66       61.08      3.18 o 
  -4   7   3        3.10        3.09      1.01 o 
  -3   7   3      493.67      466.75      5.71 o 
  -2   7   3      554.99      536.30      8.04 o 
  -1   7   3      429.65      434.28      5.49 o 
   0   7   3        2.00        0.83      0.67 o 
   1   7   3      427.18      411.33      5.50 o 
   2   7   3      556.41      556.52     10.24 o 
   3   7   3      499.36      474.24      7.60 o 
   4   7   3        3.28        2.68      1.08 o 
   5   7   3       58.01       61.06      3.37 o 
   6   7   3      195.20      187.96      5.70 o 
   7   7   3       57.76       58.57      3.83 o 
  -6   8   3       12.91       10.03      2.02 o 
  -5   8   3      258.57      263.26      7.02 o 
  -4   8   3      397.57      402.03      6.80 o 
  -3   8   3      110.72      109.31      2.98 o 
  -2   8   3       66.88       66.30      2.57 o 
  -1   8   3     1088.10     1046.25     11.11 o 
   0   8   3      427.52      412.44      5.02 o 
   1   8   3     1083.37     1041.67     11.21 o 
   2   8   3       66.01       65.46      2.66 o 
   3   8   3      108.62      105.73      3.45 o 
   4   8   3      399.93      394.39      7.31 o 
   5   8   3      256.23      254.30      6.52 o 
   6   8   3       13.47       14.45      3.06 o 
  -6   9   3       10.40       11.29      2.80 o 
  -5   9   3      169.67      162.49      6.64 o 
  -4   9   3       54.87       55.78      2.97 o 
  -3   9   3      226.45      224.63      7.02 o 
  -2   9   3       16.35       17.20      1.63 o 
  -1   9   3      371.58      366.63      5.29 o 
   0   9   3      171.13      164.93      3.56 o 
   1   9   3      369.23      367.35      5.48 o 
   2   9   3       16.75       17.14      2.79 o 
   3   9   3      227.43      234.32      5.42 o 
   4   9   3       53.93       53.61      3.26 o 
   5   9   3      168.74      174.87      5.54 o 
   6   9   3       10.54        9.70      2.10 o 
  -6  10   3        3.89        3.59      2.30 o 
  -5  10   3      198.42      186.88      7.32 o 
  -4  10   3      100.27       97.99      3.92 o 
  -3  10   3      108.92      107.70      3.88 o 
  -2  10   3       46.71       45.08      1.98 o 
  -1  10   3      301.91      303.56      4.88 o 
   0  10   3      492.22      496.57      7.41 o 
   1  10   3      305.18      312.06      5.15 o 
   2  10   3       44.88       39.84      4.62 o 
   3  10   3      107.49      109.92      3.87 o 
   4  10   3       98.87      101.46      5.22 o 
   5  10   3      200.96      202.78      7.37 o 
   6  10   3        3.90        5.05      2.62 o 
  -6  11   3       90.31       91.17      6.04 o 
  -5  11   3       49.57       48.76      4.44 o 
  -4  11   3      102.36      100.24      4.22 o 
  -3  11   3       45.14       48.98      3.68 o 
  -2  11   3      370.43      369.71      6.24 o 
  -1  11   3      154.90      156.63      4.27 o 
   0  11   3      251.03      257.94      4.22 o 
   1  11   3      153.28      157.29      3.70 o 
   2  11   3      371.74      371.82      9.71 o 
   3  11   3       44.16       47.07      3.19 o 
   4  11   3      103.14       98.01      5.00 o 
   5  11   3       49.44       49.46      3.64 o 
   6  11   3       93.88       95.19     10.06 o 
  -5  12   3       33.75       33.58      4.62 o 
  -4  12   3       31.64       27.05      2.81 o 
  -3  12   3      121.41      124.00      4.54 o 
  -2  12   3      454.81      444.23      7.23 o 
  -1  12   3      119.64      126.72      3.54 o 
   0  12   3       31.76       34.70      2.24 o 
   1  12   3      120.89      127.90      5.30 o 
   2  12   3      456.03      447.06      8.69 o 
   3  12   3      122.17      119.91      4.55 o 
   4  12   3       32.38       33.50      3.00 o 
   5  12   3       32.95       39.11      3.46 o 
  -5  13   3       14.48       16.40      3.32 o 
  -4  13   3       58.23       58.73      6.62 o 
  -3  13   3       11.21        9.75      3.40 o 
  -2  13   3      119.64      120.51      4.49 o 
  -1  13   3       70.82       76.31      2.95 o 
   0  13   3       34.14       33.32      2.30 o 
   1  13   3       71.88       73.84      4.26 o 
   2  13   3      121.47      123.64      4.64 o 
   3  13   3       10.59        7.43      1.98 o 
   4  13   3       58.01       58.42      6.47 o 
   5  13   3       14.04       10.63      2.41 o 
  -4  14   3       99.79       95.88      4.71 o 
  -3  14   3       26.42       22.20      3.32 o 
  -2  14   3       32.67       33.64      2.90 o 
  -1  14   3       22.23       25.80      2.21 o 
   0  14   3       92.21       89.04      3.82 o 
   1  14   3       22.28       22.15      2.47 o 
   2  14   3       32.62       25.83      2.78 o 
   3  14   3       26.89       25.12      2.87 o 
   4  14   3      102.82      107.69      4.86 o 
  -3  15   3       80.00       80.12      5.41 o 
  -2  15   3        1.34        2.89      2.52 o 
  -1  15   3       34.10       28.72      3.22 o 
   0  15   3       47.69       49.47      4.23 o 
   1  15   3       35.36       32.01      3.75 o 
   2  15   3        1.50        5.02      1.97 o 
   3  15   3       79.60       81.11      4.47 o 
  -2  16   3       26.12       27.31      3.80 o 
  -1  16   3       24.36       20.82      3.65 o 
   0  16   3       28.38       30.28      3.82 o 
   1  16   3       23.53       24.74      3.58 o 
   2  16   3       26.38       24.59      3.68 o 
   0  17   3       62.84       59.76      4.97 o 
   0   0   4     6050.81     5704.64     99.66 o 
   1   0   4      282.92      337.37      5.38 o 
   2   0   4        4.20        6.90      0.57 o 
   3   0   4      132.78      135.17      3.19 o 
   4   0   4     1229.64     1193.43     15.50 o 
   5   0   4        2.36        2.38      0.93 o 
   6   0   4       62.33       56.81      2.17 o 
   7   0   4       21.82       22.38      5.93 o 
  -7   1   4       77.83       82.40      4.92 o 
  -6   1   4      140.03      138.72      3.45 o 
  -5   1   4       96.54       98.42      2.69 o 
  -4   1   4       35.03       36.18      1.82 o 
  -3   1   4      369.25      350.29      5.45 o 
  -2   1   4      399.26      400.36      5.14 o 
  -1   1   4      110.77      101.48      2.04 o 
   0   1   4      173.48      205.46      3.08 o 
   1   1   4      114.82      106.03      2.47 o 
   2   1   4      404.56      405.89      5.32 o 
   3   1   4      359.27      342.94      3.99 o 
   4   1   4       36.34       37.83      1.31 o 
   5   1   4       93.29       92.85      2.61 o 
   6   1   4      142.06      145.26      4.33 o 
   7   1   4       76.69       79.67      4.75 o 
  -7   2   4       29.53       32.34      4.64 o 
  -6   2   4       73.66       74.72      3.04 o 
  -5   2   4      186.40      179.01      4.91 o 
  -4   2   4      128.13      122.68      3.56 o 
  -3   2   4      139.23      132.87      2.78 o 
  -2   2   4      411.61      425.69      4.32 o 
  -1   2   4      558.76      567.18      5.84 o 
   0   2   4     1888.97     1932.98     17.20 o 
   1   2   4      550.26      540.46      5.84 o 
   2   2   4      416.80      435.79      8.42 o 
   3   2   4      136.92      133.14      3.11 o 
   4   2   4      128.19      127.31      2.20 o 
   5   2   4      187.02      187.38      3.39 o 
   6   2   4       75.20       75.78      3.95 o 
   7   2   4       30.13       29.68      2.85 o 
  -7   3   4       12.79       14.03      2.49 o 
  -6   3   4      168.76      170.94      4.50 o 
  -5   3   4       42.27       43.30      2.14 o 
  -4   3   4       71.64       72.06      2.98 o 
  -3   3   4       43.93       40.60      1.06 o 
  -2   3   4      367.26      349.35      3.86 o 
  -1   3   4      374.57      406.11      4.28 o 
   0   3   4      356.58      365.13      3.74 o 
   1   3   4      380.04      408.87      4.10 o 
   2   3   4      369.51      350.26      4.84 o 
   3   3   4       45.17       40.71      1.28 o 
   4   3   4       72.22       77.20      1.97 o 
   5   3   4       43.62       43.76      2.18 o 
   6   3   4      174.53      174.83      7.96 o 
   7   3   4       13.50       10.16      2.80 o 
  -7   4   4      104.57      109.75      4.04 o 
  -6   4   4       76.90       79.66      3.71 o 
  -5   4   4       53.84       52.84      2.86 o 
  -4   4   4        4.11        3.23      1.14 o 
  -3   4   4      910.75      886.35      7.63 o 
  -2   4   4       43.75       39.83      1.25 o 
  -1   4   4      756.04      778.34      7.29 o 
   0   4   4       34.40       37.48      1.07 o 
   1   4   4      750.41      776.97      6.42 o 
   2   4   4       45.19       44.18      1.40 o 
   3   4   4      918.05      875.23      8.53 o 
   4   4   4        3.52        3.53      0.96 o 
   5   4   4       49.94       54.44      2.58 o 
   6   4   4       79.13       78.43      3.42 o 
   7   4   4      104.17      108.59      8.39 o 
  -7   5   4      112.53      118.61      7.00 o 
  -6   5   4       41.14       49.61      3.26 o 
  -5   5   4       47.04       47.36      2.86 o 
  -4   5   4        4.57        4.64      1.28 o 
  -3   5   4      108.66      109.84      2.16 o 
  -2   5   4      175.42      171.97      2.73 o 
  -1   5   4      197.01      189.88      2.81 o 
   0   5   4      141.52      138.78      4.22 o 
   1   5   4      199.27      191.88      2.61 o 
   2   5   4      178.21      177.12      2.86 o 
   3   5   4      107.50      106.31      2.19 o 
   4   5   4        4.19        3.59      0.97 o 
   5   5   4       49.27       49.97      2.38 o 
   6   5   4       40.95       46.59      2.92 o 
   7   5   4      111.27      112.19     11.44 o 
  -7   6   4       52.72       56.69      5.30 o 
  -6   6   4       30.98       31.47      2.86 o 
  -5   6   4       92.83       92.58      3.77 o 
  -4   6   4      290.11      287.02      5.00 o 
  -3   6   4      384.33      379.36      5.54 o 
  -2   6   4       57.77       69.13      1.86 o 
  -1   6   4      490.60      513.75      4.83 o 
   0   6   4      158.46      146.06      2.17 o 
   1   6   4      484.54      505.28      5.30 o 
   2   6   4       57.52       64.40      1.86 o 
   3   6   4      389.21      394.40      5.18 o 
   4   6   4      291.15      285.34      4.51 o 
   5   6   4       92.21       98.05      4.61 o 
   6   6   4       30.63       31.63      2.67 o 
   7   6   4       54.32       55.06      5.25 o 
  -7   7   4       48.93       51.31      3.87 o 
  -6   7   4       53.45       55.12      6.12 o 
  -5   7   4      217.25      211.37      5.86 o 
  -4   7   4      101.70      103.40      3.08 o 
  -3   7   4      501.01      501.92      6.70 o 
  -2   7   4       60.71       63.19      2.80 o 
  -1   7   4      384.00      370.14      4.71 o 
   0   7   4       56.84       66.50      1.83 o 
   1   7   4      382.54      367.61      4.33 o 
   2   7   4       63.36       57.38      2.05 o 
   3   7   4      503.58      501.72      7.15 o 
   4   7   4      102.35      104.02      3.06 o 
   5   7   4      219.27      215.37      5.84 o 
   6   7   4       52.81       50.72      3.31 o 
   7   7   4       50.20       51.88      5.33 o 
  -6   8   4       18.33       17.38      2.46 o 
  -5   8   4      290.12      290.54      7.03 o 
  -4   8   4      147.38      138.38      3.66 o 
  -3   8   4       66.51       70.33      2.17 o 
  -2   8   4       17.65       22.79      1.80 o 
  -1   8   4      352.89      347.41      4.57 o 
   0   8   4      318.36      324.30      4.38 o 
   1   8   4      347.98      342.42      5.10 o 
   2   8   4       18.02       20.31      1.76 o 
   3   8   4       68.52       66.84      2.89 o 
   4   8   4      146.05      142.47      3.75 o 
   5   8   4      287.98      280.87      6.93 o 
   6   8   4       18.82       23.17      2.65 o 
  -6   9   4      185.75      163.62     22.85 o 
  -5   9   4       41.62       42.18      3.08 o 
  -4   9   4        7.77        5.84      1.54 o 
  -3   9   4      268.93      273.99      5.09 o 
  -2   9   4      579.98      553.67      7.62 o 
  -1   9   4      212.44      216.36      3.97 o 
   0   9   4       31.00       25.40      1.36 o 
   1   9   4      213.02      214.36      4.02 o 
   2   9   4      575.43      552.52     15.58 o 
   3   9   4      269.14      271.60      6.03 o 
   4   9   4        7.79        7.63      1.44 o 
   5   9   4       40.51       38.72      3.04 o 
   6   9   4      185.80      186.00      6.10 o 
  -6  10   4       17.24       13.12      2.99 o 
  -5  10   4       81.27       87.77      8.10 o 
  -4  10   4      107.74      105.93      4.14 o 
  -3  10   4       64.38       67.64      4.83 o 
  -2  10   4      131.51      120.86      4.35 o 
  -1  10   4       77.99       81.09      2.28 o 
   0  10   4       74.08       66.36      2.36 o 
   1  10   4       79.20       84.24      2.62 o 
   2  10   4      132.62      125.71      4.06 o 
   3  10   4       62.16       59.70      4.90 o 
   4  10   4      105.35      106.62      3.73 o 
   5  10   4       82.65       84.78      4.92 o 
   6  10   4       17.94       19.86      2.77 o 
  -5  11   4      113.37      118.19      6.11 o 
  -4  11   4       29.00       27.91      2.72 o 
  -3  11   4      109.57      109.24      4.19 o 
  -2  11   4       44.90       47.43      3.19 o 
  -1  11   4      414.14      427.18      6.73 o 
   0  11   4      190.33      186.37      4.03 o 
   1  11   4      412.42      415.77     10.55 o 
   2  11   4       46.26       51.13      2.98 o 
   3  11   4      109.12      111.21      7.48 o 
   4  11   4       29.52       30.99      2.42 o 
   5  11   4      111.75      111.76      5.14 o 
  -5  12   4        0.58       -0.23      1.86 o 
  -4  12   4      103.00      113.53      4.64 o 
  -3  12   4      102.22      100.52      4.21 o 
  -2  12   4        3.55        3.71      1.87 o 
  -1  12   4       75.47       73.19      2.82 o 
   0  12   4      243.68      240.65      4.85 o 
   1  12   4       76.71       78.12      3.46 o 
   2  12   4        3.54        5.47      1.64 o 
   3  12   4       99.95      107.25      4.35 o 
   4  12   4      101.40      105.87      4.00 o 
   5  12   4        0.51        0.57      1.65 o 
  -4  13   4       73.52       68.93      4.20 o 
  -3  13   4       49.53       49.34      3.41 o 
  -2  13   4      182.73      180.39      7.88 o 
  -1  13   4       22.93       23.13      2.00 o 
   0  13   4       80.27       72.26      3.36 o 
   1  13   4       22.73       23.13      2.40 o 
   2  13   4      181.78      182.79      5.75 o 
   3  13   4       49.71       47.95      3.38 o 
   4  13   4       72.24       78.16      3.69 o 
  -4  14   4        6.31        5.93      2.14 o 
  -3  14   4       70.99       68.53      5.73 o 
  -2  14   4       41.60       37.42      3.05 o 
  -1  14   4       76.17       79.54      3.21 o 
   0  14   4        5.21        1.69      1.79 o 
   1  14   4       78.53       78.28      6.61 o 
   2  14   4       40.44       40.22      3.28 o 
   3  14   4       71.78       64.64      4.53 o 
   4  14   4        6.39        4.93      1.81 o 
  -3  15   4        0.70       -1.07      1.76 o 
  -2  15   4      215.83      214.90      6.50 o 
  -1  15   4        7.28        8.13      1.93 o 
   0  15   4        0.00       -1.61      1.61 o 
   1  15   4        7.08        5.47      5.50 o 
   2  15   4      215.86      232.33      6.87 o 
   3  15   4        0.88        2.08      2.08 o 
  -2  16   4        2.00        3.06      2.34 o 
  -1  16   4       30.10       29.21      5.53 o 
   0  16   4      163.11      157.93      7.01 o 
   1  16   4       28.80       33.52      4.51 o 
   2  16   4        1.81        1.51      2.17 o 
   1   0   5     1054.51     1110.02     14.29 o 
   2   0   5      113.11      101.18      4.65 o 
   3   0   5      506.67      482.08      5.71 o 
   4   0   5       92.62       89.12      1.80 o 
   5   0   5      106.39      104.98      3.36 o 
   6   0   5      222.30      214.12      5.60 o 
   7   0   5      117.04      107.33      5.68 o 
  -7   1   5       32.71       36.07      3.80 o 
  -6   1   5       25.65       24.44      1.80 o 
  -5   1   5      254.31      247.68      4.97 o 
  -4   1   5      296.47      274.69      4.57 o 
  -3   1   5      280.30      272.17      3.70 o 
  -2   1   5      227.23      242.60      5.50 o 
  -1   1   5      398.65      398.89      5.65 o 
   0   1   5       79.39      124.75      2.43 o 
   1   1   5      390.95      397.65      4.98 o 
   2   1   5      223.35      238.15      3.86 o 
   3   1   5      287.16      279.26      3.99 o 
   4   1   5      289.73      277.15      4.16 o 
   5   1   5      249.65      251.27      5.02 o 
   6   1   5       25.51       28.40      2.78 o 
   7   1   5       32.63       25.06      4.34 o 
  -7   2   5       64.30       73.72      4.93 o 
  -6   2   5       29.01       31.64      2.68 o 
  -5   2   5       82.09       84.20      2.92 o 
  -4   2   5      135.53      136.21      3.10 o 
  -3   2   5      295.23      292.10      3.61 o 
  -2   2   5      259.05      252.14      3.13 o 
  -1   2   5      110.10       91.90      2.42 o 
   0   2   5      326.03      346.09      4.27 o 
   1   2   5      116.92       97.43      1.69 o 
   2   2   5      259.76      253.70      4.13 o 
   3   2   5      292.37      289.12      4.25 o 
   4   2   5      134.50      132.13      2.44 o 
   5   2   5       82.97       85.62      2.67 o 
   6   2   5       29.04       29.22      4.49 o 
   7   2   5       63.42       62.13      3.36 o 
  -7   3   5       40.62       43.31      2.90 o 
  -6   3   5       31.43       29.76      2.61 o 
  -5   3   5        3.13        4.04      1.13 o 
  -4   3   5      264.80      252.15      5.55 o 
  -3   3   5       16.06       12.19      0.78 o 
  -2   3   5      402.94      403.90      4.48 o 
  -1   3   5        9.04       10.46      0.80 o 
   0   3   5      899.35      879.67     10.20 o 
   1   3   5        9.80       10.56      0.63 o 
   2   3   5      401.98      404.15      4.62 o 
   3   3   5       15.25       13.73      0.86 o 
   4   3   5      258.38      259.73      4.28 o 
   5   3   5        2.73        3.06      0.97 o 
   6   3   5       31.40       31.62      3.01 o 
   7   3   5       40.77       40.59      7.36 o 
  -7   4   5       92.93       96.08      4.62 o 
  -6   4   5       27.39       19.80      2.40 o 
  -5   4   5       52.19       51.28      2.96 o 
  -4   4   5       43.97       38.76      3.70 o 
  -3   4   5      380.38      370.73      4.47 o 
  -2   4   5       65.95       65.31      2.14 o 
  -1   4   5      642.70      625.48      7.91 o 
   0   4   5      214.02      214.95      2.82 o 
   1   4   5      647.63      635.05      9.73 o 
   2   4   5       69.25       65.79      1.75 o 
   3   4   5      371.92      361.50      5.26 o 
   4   4   5       43.40       39.63      1.68 o 
   5   4   5       50.25       50.43      2.36 o 
   6   4   5       28.71       28.62      2.97 o 
   7   4   5       91.83       87.85      6.03 o 
  -7   5   5       77.95       84.57      4.40 o 
  -6   5   5       24.49       26.53      2.67 o 
  -5   5   5      250.79      238.75      7.97 o 
  -4   5   5      303.60      291.38      8.23 o 
  -3   5   5      152.79      142.85      2.59 o 
  -2   5   5      327.20      320.02      4.21 o 
  -1   5   5     1055.29     1055.08      9.73 o 
   0   5   5      237.51      260.29      3.60 o 
   1   5   5     1033.57     1048.38      8.55 o 
   2   5   5      327.54      328.02      4.26 o 
   3   5   5      153.60      149.91      2.85 o 
   4   5   5      299.20      294.62      5.24 o 
   5   5   5      242.29      239.74      5.02 o 
   6   5   5       23.42       27.73      3.98 o 
   7   5   5       74.63       80.00     12.44 o 
  -7   6   5        6.64        7.40      2.12 o 
  -6   6   5      209.83      214.42      6.30 o 
  -5   6   5       29.08       32.60      2.66 o 
  -4   6   5       14.79       14.32      1.70 o 
  -3   6   5       10.51       10.02      0.96 o 
  -2   6   5      763.85      749.62      7.78 o 
  -1   6   5       13.62       10.76      0.96 o 
   0   6   5        0.18       -0.49      0.68 o 
   1   6   5       14.07       12.51      0.80 o 
   2   6   5      758.31      757.84     11.36 o 
   3   6   5       11.43       12.40      1.04 o 
   4   6   5       14.92       15.79      1.57 o 
   5   6   5       27.88       29.41      2.13 o 
   6   6   5      210.11      214.05      5.95 o 
   7   6   5        6.20        5.07      2.92 o 
  -6   7   5       36.42       38.84      3.23 o 
  -5   7   5      207.57      209.06      5.90 o 
  -4   7   5      105.08      110.84      3.20 o 
  -3   7   5      146.43      149.75      3.08 o 
  -2   7   5      159.15      156.69      2.96 o 
  -1   7   5      483.44      488.25      5.80 o 
   0   7   5      135.05      131.07      2.28 o 
   1   7   5      477.57      488.32      6.04 o 
   2   7   5      159.05      158.64      3.95 o 
   3   7   5      145.91      148.04      3.15 o 
   4   7   5      105.01      109.32      2.90 o 
   5   7   5      204.45      204.92      5.67 o 
   6   7   5       36.60       38.24      3.02 o 
  -6   8   5       44.30       38.61      3.29 o 
  -5   8   5      129.55      125.23      4.68 o 
  -4   8   5      129.23      127.81      3.61 o 
  -3   8   5      261.02      262.53      4.35 o 
  -2   8   5      181.41      185.94      3.87 o 
  -1   8   5      126.49      129.80      2.75 o 
   0   8   5      226.02      214.60      4.83 o 
   1   8   5      124.42      132.83      2.96 o 
   2   8   5      181.72      184.97      5.48 o 
   3   8   5      261.25      263.50      4.43 o 
   4   8   5      128.56      127.16      3.73 o 
   5   8   5      129.72      133.91      4.76 o 
   6   8   5       43.15       45.77      3.36 o 
  -6   9   5       22.24       24.21      4.85 o 
  -5   9   5       42.41       42.93      3.84 o 
  -4   9   5      373.80      369.17      6.54 o 
  -3   9   5       43.82       46.58      2.00 o 
  -2   9   5      116.69      115.83      3.18 o 
  -1   9   5      113.12      108.12      3.81 o 
   0   9   5      611.65      613.57      7.89 o 
   1   9   5      114.10      102.75      2.80 o 
   2   9   5      116.53      121.37      6.38 o 
   3   9   5       42.80       45.56      2.38 o 
   4   9   5      371.17      377.47      6.75 o 
   5   9   5       42.25       39.67      3.13 o 
   6   9   5       21.93       20.60      2.66 o 
  -6  10   5       58.64       62.67      9.13 o 
  -5  10   5       89.37       81.00      8.16 o 
  -4  10   5        0.49        1.83      1.36 o 
  -3  10   5       77.69       75.22      3.94 o 
  -2  10   5      167.77      163.05      3.97 o 
  -1  10   5      345.31      336.89      4.95 o 
   0  10   5       12.68       13.61      1.86 o 
   1  10   5      342.57      339.46      6.83 o 
   2  10   5      169.08      179.06      4.94 o 
   3  10   5       81.19       88.19      3.19 o 
   4  10   5        0.49        0.63      1.20 o 
   5  10   5       90.64       90.44      4.39 o 
   6  10   5       57.91       53.40      3.89 o 
  -5  11   5       77.09       83.64      5.38 o 
  -4  11   5       18.70       20.82      3.03 o 
  -3  11   5      170.93      180.80      5.41 o 
  -2  11   5       86.02       84.61      3.04 o 
  -1  11   5      270.34      263.21      6.21 o 
   0  11   5       81.29       83.53      2.80 o 
   1  11   5      274.72      271.44      6.23 o 
   2  11   5       85.34       87.62      3.72 o 
   3  11   5      172.65      177.62      4.97 o 
   4  11   5       17.72       14.77      2.50 o 
   5  11   5       80.01       80.61      4.36 o 
  -5  12   5        1.65        0.64      1.99 o 
  -4  12   5        3.42        3.76      1.81 o 
  -3  12   5        0.69        1.99      1.58 o 
  -2  12   5      279.46      286.86      5.75 o 
  -1  12   5       12.31       14.94      1.65 o 
   0  12   5        4.78        5.18      1.76 o 
   1  12   5       13.07       14.75      2.05 o 
   2  12   5      279.44      282.54      6.93 o 
   3  12   5        0.76        0.75      1.24 o 
   4  12   5        3.29        3.24      1.57 o 
   5  12   5        1.45        4.49      2.28 o 
  -4  13   5       42.78       41.64      3.42 o 
  -3  13   5       61.56       61.17      3.96 o 
  -2  13   5       13.41       10.73      2.04 o 
  -1  13   5       72.59       75.96      3.56 o 
   0  13   5      210.08      217.98      7.38 o 
   1  13   5       74.57       77.79      3.82 o 
   2  13   5       14.19       15.18      2.65 o 
   3  13   5       59.92       60.89      3.26 o 
   4  13   5       43.28       42.44      3.16 o 
  -4  14   5        4.91        2.89      1.92 o 
  -3  14   5       75.06       73.72      4.15 o 
  -2  14   5       17.46       17.27      2.43 o 
  -1  14   5       95.09       99.90      4.15 o 
   0  14   5       51.56       47.61      4.13 o 
   1  14   5       94.01       93.54      5.33 o 
   2  14   5       18.39       19.61      2.69 o 
   3  14   5       75.95       76.09      3.71 o 
   4  14   5        5.26        4.05      1.78 o 
  -3  15   5       31.84       31.09      3.28 o 
  -2  15   5       66.37       62.80      3.89 o 
  -1  15   5       16.79       18.19      3.30 o 
   0  15   5       54.53       55.26      4.63 o 
   1  15   5       16.55        9.61      2.64 o 
   2  15   5       66.55       63.41      4.07 o 
   3  15   5       31.95       27.57      3.22 o 
  -2  16   5       31.13       32.32      4.08 o 
  -1  16   5       14.43        5.88      3.99 o 
   0  16   5        2.22        2.09      3.85 o 
   1  16   5       14.82        7.74      2.64 o 
   2  16   5       30.34       26.82      3.86 o 
   0   0   6      874.91      978.51     13.67 o 
   1   0   6      373.17      348.69      5.51 o 
   2   0   6       91.76       98.93      3.02 o 
   3   0   6      413.88      393.89      7.82 o 
   4   0   6       42.66       39.61      2.64 o 
   5   0   6      372.66      350.59     11.36 o 
   6   0   6      170.08      170.63      5.37 o 
   7   0   6       16.67       13.41      3.65 o 
  -7   1   6       86.11       77.18      6.62 o 
  -6   1   6       46.90       45.78      3.15 o 
  -5   1   6       84.29       90.03      3.59 o 
  -4   1   6      594.76      579.19      9.41 o 
  -3   1   6      211.36      202.98      4.70 o 
  -2   1   6       95.63       94.53      2.34 o 
  -1   1   6      254.29      244.61      3.32 o 
   0   1   6     2024.42     2001.95     21.12 o 
   1   1   6      255.41      243.79      3.65 o 
   2   1   6       97.51       99.42      2.85 o 
   3   1   6      210.35      201.39      4.69 o 
   4   1   6      593.03      579.77      7.18 o 
   5   1   6       83.97       90.17      3.80 o 
   6   1   6       48.59       46.50      3.18 o 
   7   1   6       84.67       83.12      6.56 o 
  -7   2   6       32.01       34.51      5.02 o 
  -6   2   6      192.40      198.43      4.95 o 
  -5   2   6       36.70       43.46      2.32 o 
  -4   2   6       32.37       34.77      2.20 o 
  -3   2   6       25.32       22.87      1.45 o 
  -2   2   6      735.84      698.41     16.35 o 
  -1   2   6      370.41      376.44      5.48 o 
   0   2   6       29.05       27.37      1.32 o 
   1   2   6      376.51      378.35      5.10 o 
   2   2   6      743.84      716.67     10.03 o 
   3   2   6       24.97       25.21      1.33 o 
   4   2   6       32.00       33.44      2.59 o 
   5   2   6       35.73       37.54      2.84 o 
   6   2   6      195.55      197.06      6.27 o 
   7   2   6       31.42       37.38      3.79 o 
  -7   3   6       68.29       56.88      6.05 o 
  -6   3   6       73.10       75.42      3.84 o 
  -5   3   6       82.20       79.62      2.97 o 
  -4   3   6       10.84        9.16      1.21 o 
  -3   3   6      749.70      724.54      8.26 o 
  -2   3   6      192.88      193.25      3.73 o 
  -1   3   6      872.74      855.43     10.30 o 
   0   3   6      341.96      357.73      4.61 o 
   1   3   6      874.02      865.45      7.86 o 
   2   3   6      196.10      193.98      3.84 o 
   3   3   6      752.25      731.62      8.50 o 
   4   3   6       10.96        9.90      1.13 o 
   5   3   6       82.60       86.15      2.82 o 
   6   3   6       73.77       72.71      4.16 o 
   7   3   6       69.20       63.25      5.32 o 
  -7   4   6       27.82       27.47      2.95 o 
  -6   4   6       83.88       78.80      3.97 o 
  -5   4   6      164.22      163.09      7.73 o 
  -4   4   6       21.04       24.69      2.15 o 
  -3   4   6       93.17       90.00      2.32 o 
  -2   4   6      549.39      539.10      5.88 o 
  -1   4   6      510.53      484.81      5.94 o 
   0   4   6       44.04       32.26      1.36 o 
   1   4   6      504.65      480.54      5.10 o 
   2   4   6      548.12      538.96      5.97 o 
   3   4   6       97.64       96.78      2.55 o 
   4   4   6       21.48       23.03      1.46 o 
   5   4   6      165.42      168.60      6.84 o 
   6   4   6       83.96       83.77      9.00 o 
   7   4   6       29.03       22.91      3.90 o 
  -7   5   6       22.34       29.09      3.05 o 
  -6   5   6       60.28       58.03      4.06 o 
  -5   5   6       36.64       32.21      2.66 o 
  -4   5   6      255.62      256.50      5.90 o 
  -3   5   6      129.40      132.34      2.58 o 
  -2   5   6      385.89      376.54      4.74 o 
  -1   5   6       89.75       96.01      2.35 o 
   0   5   6      918.79      859.35      9.22 o 
   1   5   6       89.99       96.11      2.47 o 
   2   5   6      384.58      373.41      5.55 o 
   3   5   6      128.75      133.62      3.13 o 
   4   5   6      250.10      251.46      4.33 o 
   5   5   6       36.86       35.27      2.23 o 
   6   5   6       60.91       63.37      4.76 o 
   7   5   6       22.57       18.07      4.25 o 
  -7   6   6       73.62       75.69     13.41 o 
  -6   6   6       21.34       22.57      2.72 o 
  -5   6   6       52.05       56.21      3.36 o 
  -4   6   6      217.13      217.92      3.73 o 
  -3   6   6      305.44      294.05      4.28 o 
  -2   6   6      147.01      137.70      2.74 o 
  -1   6   6      154.40      146.58      3.06 o 
   0   6   6      772.82      760.55      7.49 o 
   1   6   6      148.40      141.05      2.72 o 
   2   6   6      146.48      142.19      2.79 o 
   3   6   6      310.93      303.77      5.13 o 
   4   6   6      215.43      218.53      4.66 o 
   5   6   6       52.22       54.42      2.72 o 
   6   6   6       20.92       24.85      2.47 o 
   7   6   6       75.26       81.37      6.19 o 
  -6   7   6        7.53        6.97      2.65 o 
  -5   7   6       94.43       93.85      4.08 o 
  -4   7   6      138.33      137.31      3.68 o 
  -3   7   6        6.68        5.44      0.92 o 
  -2   7   6      100.86       96.35      2.41 o 
  -1   7   6      114.08      114.76      2.81 o 
   0   7   6        4.91        9.05      0.73 o 
   1   7   6      112.44      115.46      2.09 o 
   2   7   6       99.27      102.22      2.47 o 
   3   7   6        6.99        6.75      0.99 o 
   4   7   6      138.67      138.75      3.79 o 
   5   7   6       95.62       92.00      3.41 o 
   6   7   6        7.62        6.30      1.78 o 
  -6   8   6      131.97      132.07      5.31 o 
  -5   8   6        1.49        2.33      1.47 o 
  -4   8   6       25.08       27.00      2.04 o 
  -3   8   6       93.56       92.63      2.92 o 
  -2   8   6      176.79      184.04      3.50 o 
  -1   8   6       60.84       59.54      2.36 o 
   0   8   6       31.33       29.66      1.35 o 
   1   8   6       58.13       60.73      1.78 o 
   2   8   6      175.94      180.29      3.71 o 
   3   8   6       94.95       96.95      2.70 o 
   4   8   6       25.55       25.81      2.31 o 
   5   8   6        1.09        2.33      1.56 o 
   6   8   6      130.99      136.18      5.12 o 
  -6   9   6       33.33       38.04      4.31 o 
  -5   9   6      152.06      149.33      5.71 o 
  -4   9   6       47.59       53.43      2.69 o 
  -3   9   6        8.32        8.30      1.35 o 
  -2   9   6      192.68      193.60      4.25 o 
  -1   9   6       62.91       59.42      2.32 o 
   0   9   6        1.71        0.17      1.01 o 
   1   9   6       58.62       55.32      2.96 o 
   2   9   6      194.60      196.32      6.70 o 
   3   9   6        9.78       10.89      1.55 o 
   4   9   6       47.03       50.19      2.66 o 
   5   9   6      148.11      145.57      5.27 o 
   6   9   6       32.22       30.73      3.07 o 
  -5  10   6       22.86       24.56      3.48 o 
  -4  10   6       59.30       54.85      3.13 o 
  -3  10   6      208.51      215.16      4.84 o 
  -2  10   6       84.56       81.03      2.90 o 
  -1  10   6      132.84      132.92      3.37 o 
   0  10   6      157.97      156.21      5.11 o 
   1  10   6      136.61      137.68      4.12 o 
   2  10   6       87.27       89.35      3.13 o 
   3  10   6      205.31      207.93      8.41 o 
   4  10   6       58.99       61.24      3.05 o 
   5  10   6       22.56       26.52      2.92 o 
  -5  11   6       19.89       21.72      3.43 o 
  -4  11   6       30.22       31.00      2.88 o 
  -3  11   6       29.74       29.31      2.69 o 
  -2  11   6       13.56       14.40      2.23 o 
  -1  11   6       19.15       17.29      1.97 o 
   0  11   6      125.41      123.76      3.45 o 
   1  11   6       18.76       17.22      2.36 o 
   2  11   6       13.42       12.43      1.72 o 
   3  11   6       29.02       26.00      2.73 o 
   4  11   6       30.88       27.58      4.71 o 
   5  11   6       19.56       20.03      2.89 o 
  -5  12   6       17.81       18.09      6.70 o 
  -4  12   6       82.98       80.05      4.43 o 
  -3  12   6       70.56       65.97      3.73 o 
  -2  12   6       12.33       13.28      1.72 o 
  -1  12   6      142.73      150.28      4.67 o 
   0  12   6      151.51      151.02      5.40 o 
   1  12   6      144.59      143.19      9.63 o 
   2  12   6       12.32       11.43      1.72 o 
   3  12   6       67.82       64.86      3.61 o 
   4  12   6       81.97       81.35      3.73 o 
   5  12   6       17.04       19.67      2.80 o 
  -4  13   6       36.89       35.41      4.83 o 
  -3  13   6       52.83       52.18      4.40 o 
  -2  13   6       32.02       28.45      2.35 o 
  -1  13   6      102.37      104.41      4.23 o 
   0  13   6        8.79        6.80      2.14 o 
   1  13   6      101.25      106.68      4.38 o 
   2  13   6       31.15       31.46      2.99 o 
   3  13   6       52.74       57.58      4.09 o 
   4  13   6       35.80       37.14      2.95 o 
  -3  14   6       64.89       77.72      5.31 o 
  -2  14   6       88.74       94.98      5.33 o 
  -1  14   6       52.39       54.01      4.12 o 
   0  14   6        9.67        9.22      2.52 o 
   1  14   6       51.20       50.83      4.42 o 
   2  14   6       87.51       85.83      4.38 o 
   3  14   6       64.82       60.94      4.08 o 
  -2  15   6        0.12       -0.94      1.95 o 
  -1  15   6       56.50       53.77     12.84 o 
   0  15   6       15.62       15.99      3.05 o 
   1  15   6       58.26       49.60      4.63 o 
   2  15   6        0.03       -0.21      1.94 o 
  -1  16   6        3.54        0.51      3.14 o 
   0  16   6        0.32        0.54      2.19 o 
   1  16   6        3.64        1.08      3.85 o 
   1   0   7      453.86      422.74      5.77 o 
   2   0   7       60.41       55.93      2.36 o 
   3   0   7      304.55      290.20      5.70 o 
   4   0   7       58.84       61.73      3.46 o 
   5   0   7      139.01      143.26      6.13 o 
   6   0   7       31.82       31.68      2.91 o 
   7   0   7       44.28       41.47      5.53 o 
  -7   1   7       21.61       23.45      4.62 o 
  -6   1   7      234.78      238.91      8.94 o 
  -5   1   7       59.28       52.54      3.83 o 
  -4   1   7       94.78       92.25      3.23 o 
  -3   1   7       64.11       64.04      3.70 o 
  -2   1   7     1229.30     1204.16     30.70 o 
  -1   1   7      224.47      206.49      3.15 o 
   0   1   7        4.43        2.10      1.21 o 
   1   1   7      226.25      207.56      3.48 o 
   2   1   7     1231.57     1202.39     18.48 o 
   3   1   7       63.79       65.86      2.24 o 
   4   1   7       93.93       94.39      2.72 o 
   5   1   7       58.86       56.89      4.13 o 
   6   1   7      229.39      235.90      6.62 o 
   7   1   7       22.04       19.45      4.22 o 
  -7   2   7       22.07       15.23      4.16 o 
  -6   2   7       12.57        9.29      2.94 o 
  -5   2   7       46.33       48.61      3.79 o 
  -4   2   7      649.39      639.11      9.78 o 
  -3   2   7       63.84       64.04      2.87 o 
  -2   2   7      102.56       99.70      4.23 o 
  -1   2   7      181.79      176.13      3.57 o 
   0   2   7     1487.58     1419.81     15.88 o 
   1   2   7      186.76      176.50      5.47 o 
   2   2   7      102.58      104.40      3.94 o 
   3   2   7       63.73       68.82      2.11 o 
   4   2   7      642.05      639.65      8.11 o 
   5   2   7       47.45       46.55      3.15 o 
   6   2   7       12.79       15.21      3.34 o 
   7   2   7       22.39       27.09      4.73 o 
  -7   3   7       51.62       49.12      5.99 o 
  -6   3   7        7.27        8.05      2.33 o 
  -5   3   7      220.75      218.61      7.22 o 
  -4   3   7       43.16       44.83      4.01 o 
  -3   3   7      352.08      346.42      5.83 o 
  -2   3   7      102.79      100.85      2.86 o 
  -1   3   7      660.54      643.57      7.37 o 
   0   3   7      501.30      516.89      6.25 o 
   1   3   7      656.20      618.19      7.96 o 
   2   3   7      103.17      101.36      2.87 o 
   3   3   7      355.42      343.82      5.34 o 
   4   3   7       43.96       41.84      1.93 o 
   5   3   7      220.02      224.85      4.73 o 
   6   3   7        7.25        4.70      2.45 o 
   7   3   7       51.83       51.17      7.07 o 
  -7   4   7       72.00       68.34      6.85 o 
  -6   4   7       20.25       20.95      2.54 o 
  -5   4   7       77.33       76.97      3.65 o 
  -4   4   7      299.29      293.64      6.48 o 
  -3   4   7      125.67      126.32      2.77 o 
  -2   4   7      510.98      484.47      6.23 o 
  -1   4   7      209.34      192.65      3.45 o 
   0   4   7      248.74      262.50      4.06 o 
   1   4   7      209.80      197.33      3.37 o 
   2   4   7      511.07      492.01      6.41 o 
   3   4   7      125.97      121.91      2.98 o 
   4   4   7      290.32      279.03      4.99 o 
   5   4   7       75.16       76.07      3.62 o 
   6   4   7       20.51       24.52      2.92 o 
   7   4   7       70.74       74.55      5.94 o 
  -6   5   7      170.60      183.24      6.47 o 
  -5   5   7       30.76       30.14      2.72 o 
  -4   5   7        1.15        2.12      1.26 o 
  -3   5   7      154.67      151.60      2.89 o 
  -2   5   7      597.80      574.60      7.18 o 
  -1   5   7      235.74      239.23      4.01 o 
   0   5   7      120.13      110.96      2.60 o 
   1   5   7      238.46      238.14      3.36 o 
   2   5   7      592.88      581.97      6.59 o 
   3   5   7      151.96      145.78      4.10 o 
   4   5   7        1.07        1.93      0.97 o 
   5   5   7       30.19       30.93      2.16 o 
   6   5   7      169.39      174.33      7.84 o 
  -6   6   7       18.25       14.79      2.47 o 
  -5   6   7      160.00      164.71      5.40 o 
  -4   6   7       64.21       65.91      2.48 o 
  -3   6   7      236.28      234.83      3.86 o 
  -2   6   7       16.77       13.30      1.79 o 
  -1   6   7      824.79      786.38      9.16 o 
   0   6   7      178.56      171.56      3.36 o 
   1   6   7      808.43      788.83      7.91 o 
   2   6   7       17.23       15.61      1.21 o 
   3   6   7      235.94      234.22      4.51 o 
   4   6   7       64.14       68.37      3.07 o 
   5   6   7      156.82      152.41      5.59 o 
   6   6   7       18.88       19.90      2.10 o 
  -6   7   7       46.84       50.04      3.72 o 
  -5   7   7       47.80       51.39      3.46 o 
  -4   7   7       19.26       23.34      2.14 o 
  -3   7   7       93.03       95.28      2.52 o 
  -2   7   7       69.05       74.37      2.41 o 
  -1   7   7      143.99      139.00      3.22 o 
   0   7   7       10.65        9.97      0.93 o 
   1   7   7      144.94      145.25      4.07 o 
   2   7   7       69.70       71.70      2.17 o 
   3   7   7       92.90       94.87      2.63 o 
   4   7   7       19.62       20.17      2.91 o 
   5   7   7       48.21       50.04      2.80 o 
   6   7   7       47.26       49.27      3.41 o 
  -6   8   7        8.83        9.42      2.25 o 
  -5   8   7      162.31      164.27      5.59 o 
  -4   8   7      121.28      121.53      3.70 o 
  -3   8   7       28.90       34.97      1.78 o 
  -2   8   7       24.83       23.16      1.66 o 
  -1   8   7       63.23       63.68      2.95 o 
   0   8   7      208.77      212.79      4.15 o 
   1   8   7       61.27       61.89      2.60 o 
   2   8   7       24.62       23.72      1.48 o 
   3   8   7       30.34       33.01      1.70 o 
   4   8   7      120.31      119.41      3.74 o 
   5   8   7      159.72      168.79      8.25 o 
   6   8   7        8.66        6.90      2.06 o 
  -6   9   7        0.76        2.52      2.32 o 
  -5   9   7       36.33       37.70      4.33 o 
  -4   9   7        2.07        2.49      1.28 o 
  -3   9   7      115.37      122.18      3.58 o 
  -2   9   7        1.85        2.14      1.04 o 
  -1   9   7       79.17       79.81      2.72 o 
   0   9   7       26.71       28.45      1.79 o 
   1   9   7       78.27       80.11      3.12 o 
   2   9   7        1.71        1.84      0.95 o 
   3   9   7      116.43      119.61      3.70 o 
   4   9   7        1.92        4.34      1.44 o 
   5   9   7       37.36       37.08      3.17 o 
   6   9   7        0.69        0.53      1.96 o 
  -5  10   7       20.49       20.15      3.27 o 
  -4  10   7       82.32       85.48      3.40 o 
  -3  10   7       79.37       88.32      3.77 o 
  -2  10   7        8.03        7.69      1.55 o 
  -1  10   7      168.43      165.83      4.04 o 
   0  10   7       93.78       96.07      2.70 o 
   1  10   7      171.78      172.93      4.96 o 
   2  10   7        8.36        6.23      1.43 o 
   3  10   7       80.78       83.84      3.31 o 
   4  10   7       82.57       74.53      3.37 o 
   5  10   7       20.73       20.09      2.72 o 
  -5  11   7        0.55       -0.31      2.02 o 
  -4  11   7       20.19       22.68      2.67 o 
  -3  11   7        9.98       10.66      2.01 o 
  -2  11   7       83.33       80.86      3.61 o 
  -1  11   7        0.14        0.47      1.38 o 
   0  11   7      140.17      143.69      4.59 o 
   1  11   7        0.25        1.98      2.20 o 
   2  11   7       86.64       87.73      3.35 o 
   3  11   7       10.30       11.38      1.83 o 
   4  11   7       20.21       19.79      2.30 o 
   5  11   7        0.74        0.71      1.77 o 
  -4  12   7       14.34       13.61      2.87 o 
  -3  12   7       28.91       29.49      2.88 o 
  -2  12   7       91.75       88.97      3.87 o 
  -1  12   7       66.14       63.86      3.34 o 
   0  12   7        0.92       -1.18      1.18 o 
   1  12   7       66.52       60.83      3.53 o 
   2  12   7       91.68       88.90      4.51 o 
   3  12   7       27.79       30.81      2.57 o 
   4  12   7       14.84       10.14      1.96 o 
  -4  13   7        1.77        3.70      2.45 o 
  -3  13   7       30.80       36.48      3.85 o 
  -2  13   7      101.32      103.50      4.29 o 
  -1  13   7        7.85        7.82      1.80 o 
   0  13   7        6.32        7.67      2.31 o 
   1  13   7        8.21        9.71      2.11 o 
   2  13   7      100.95       97.43      4.55 o 
   3  13   7       29.53       29.98      3.14 o 
   4  13   7        1.80        1.34      1.67 o 
  -3  14   7       15.67       12.78      4.19 o 
  -2  14   7       17.63       25.53      3.62 o 
  -1  14   7       15.42       16.07      7.05 o 
   0  14   7      149.50      148.66      6.67 o 
   1  14   7       16.17       12.69      2.81 o 
   2  14   7       17.75       16.16      3.18 o 
   3  14   7       15.77       18.20      3.02 o 
  -2  15   7       12.93       13.05      3.01 o 
  -1  15   7       24.51       29.03      3.96 o 
   0  15   7        7.23        7.55      2.58 o 
   1  15   7       24.59       20.90      3.43 o 
   2  15   7       12.48       15.51      3.68 o 
   0   0   8     1272.83     1238.41     17.47 o 
   1   0   8      594.63      532.49      7.30 o 
   2   0   8        2.84        2.59      1.08 o 
   3   0   8      108.82      106.73      3.38 o 
   4   0   8      408.20      395.21      8.19 o 
   5   0   8       34.93       35.75      5.16 o 
   6   0   8        8.49        6.51      1.98 o 
   7   0   8       62.92       56.76      6.45 o 
  -7   1   8       22.33       19.11      4.51 o 
  -6   1   8       55.63       61.85      3.77 o 
  -5   1   8      109.89      109.84      5.25 o 
  -4   1   8      106.17      109.17      3.71 o 
  -3   1   8      182.23      173.60      3.77 o 
  -2   1   8      191.86      182.08      3.89 o 
  -1   1   8      376.89      361.03      4.78 o 
   0   1   8      119.54      107.11      3.30 o 
   1   1   8      375.96      357.59      5.33 o 
   2   1   8      192.84      183.00      6.39 o 
   3   1   8      182.63      168.13      6.19 o 
   4   1   8      105.93      107.89      4.26 o 
   5   1   8      110.28      107.02      7.76 o 
   6   1   8       56.90       57.62      3.73 o 
   7   1   8       21.18       16.89      4.39 o 
  -7   2   8       44.08       46.21      5.99 o 
  -6   2   8      122.86      125.97      6.09 o 
  -5   2   8      125.80      137.53      5.90 o 
  -4   2   8      113.89      106.99      3.64 o 
  -3   2   8      325.72      326.34      5.53 o 
  -2   2   8      997.59      948.43     11.90 o 
  -1   2   8      306.22      304.08      5.25 o 
   0   2   8      208.87      218.80      5.04 o 
   1   2   8      311.46      309.29      4.81 o 
   2   2   8      999.75      930.10     14.48 o 
   3   2   8      325.94      312.97      5.74 o 
   4   2   8      116.74      105.08      6.11 o 
   5   2   8      123.56      122.36      8.33 o 
   6   2   8      124.27      131.19      7.27 o 
   7   2   8       42.97       42.21      4.38 o 
  -7   3   8       25.07       24.70      4.96 o 
  -6   3   8      179.88      180.42      7.33 o 
  -5   3   8      107.72       97.26      5.08 o 
  -4   3   8      123.09      123.88      3.96 o 
  -3   3   8       15.24       16.00      1.54 o 
  -2   3   8      496.86      478.49      7.33 o 
  -1   3   8       50.90       46.17      2.05 o 
   0   3   8     1360.27     1288.54     15.01 o 
   1   3   8       49.21       45.34      1.71 o 
   2   3   8      506.46      483.67      9.01 o 
   3   3   8       16.56       20.72      1.48 o 
   4   3   8      123.57      123.82      3.23 o 
   5   3   8      107.02      113.27      4.62 o 
   6   3   8      185.71      182.15      7.76 o 
   7   3   8       25.06       20.41      3.57 o 
  -6   4   8       52.82       52.16      5.08 o 
  -5   4   8       77.79       79.68      5.31 o 
  -4   4   8       52.35       47.26      3.38 o 
  -3   4   8      147.70      146.73      3.64 o 
  -2   4   8       15.44       15.79      1.44 o 
  -1   4   8      149.58      151.88      3.12 o 
   0   4   8       62.84       56.82      2.11 o 
   1   4   8      148.89      146.26      4.47 o 
   2   4   8       15.99       17.30      2.22 o 
   3   4   8      147.21      144.17      3.39 o 
   4   4   8       53.64       51.23      2.27 o 
   5   4   8       79.51       74.63      3.00 o 
   6   4   8       53.50       54.75      4.19 o 
  -6   5   8       48.37       42.62      4.31 o 
  -5   5   8       61.34       58.14      4.32 o 
  -4   5   8      194.99      190.29      6.50 o 
  -3   5   8       90.14       92.45      2.72 o 
  -2   5   8       50.01       54.72      2.02 o 
  -1   5   8      110.24      106.12      2.67 o 
   0   5   8      145.12      137.49      3.02 o 
   1   5   8      108.20      107.14      4.31 o 
   2   5   8       49.80       52.62      2.07 o 
   3   5   8       93.05       92.51      2.80 o 
   4   5   8      195.12      186.74      4.22 o 
   5   5   8       62.00       58.28      2.83 o 
   6   5   8       50.17       53.52      3.98 o 
  -6   6   8        9.12        9.14      2.64 o 
  -5   6   8       80.26       77.95      4.77 o 
  -4   6   8      148.14      155.49      4.25 o 
  -3   6   8       53.67       59.74      2.20 o 
  -2   6   8        6.40        6.76      1.06 o 
  -1   6   8      281.31      279.99      4.72 o 
   0   6   8      213.70      203.19      3.83 o 
   1   6   8      279.78      280.56      4.72 o 
   2   6   8        6.40        7.53      1.03 o 
   3   6   8       54.59       55.31      2.76 o 
   4   6   8      149.59      154.30      3.65 o 
   5   6   8       80.21       79.60      3.31 o 
   6   6   8        9.22        9.87      2.35 o 
  -6   7   8       67.54       67.54      6.96 o 
  -5   7   8       14.97       19.49      5.11 o 
  -4   7   8        2.02        1.85      1.23 o 
  -3   7   8      357.86      356.21      5.80 o 
  -2   7   8       87.62       86.87      2.65 o 
  -1   7   8      201.13      200.50      4.07 o 
   0   7   8      135.40      132.30      7.15 o 
   1   7   8      197.69      201.19      3.48 o 
   2   7   8       86.91       84.04      2.40 o 
   3   7   8      362.81      366.90      8.11 o 
   4   7   8        2.15        2.75      1.10 o 
   5   7   8       16.04       16.11      1.99 o 
   6   7   8       69.92       69.66      3.50 o 
  -6   8   8        4.23        1.31      2.91 o 
  -5   8   8       72.61       72.72      4.15 o 
  -4   8   8       15.67       16.15      3.20 o 
  -3   8   8       24.69       28.37      1.87 o 
  -2   8   8       52.39       53.68      2.48 o 
  -1   8   8       85.19       84.49      2.74 o 
   0   8   8       15.72       20.00      1.55 o 
   1   8   8       84.33       87.37      2.79 o 
   2   8   8       51.87       53.31      2.08 o 
   3   8   8       25.63       27.00      1.66 o 
   4   8   8       15.33       17.79      2.35 o 
   5   8   8       73.13       74.66      3.44 o 
   6   8   8        3.70        3.84      1.87 o 
  -5   9   8       13.67       12.13      2.21 o 
  -4   9   8        5.71        6.90      1.81 o 
  -3   9   8      189.92      196.82      4.46 o 
  -2   9   8      156.14      149.88      4.87 o 
  -1   9   8      183.11      182.80      4.15 o 
   0   9   8       58.84       56.75      2.54 o 
   1   9   8      183.28      184.46      6.11 o 
   2   9   8      158.93      156.37      3.99 o 
   3   9   8      189.65      186.71      4.72 o 
   4   9   8        5.50        4.28      1.70 o 
   5   9   8       13.36       15.49      3.56 o 
  -5  10   8       34.39       32.86      5.42 o 
  -4  10   8       45.80       44.34      3.97 o 
  -3  10   8       23.07       23.74      2.96 o 
  -2  10   8       26.13       30.41      2.14 o 
  -1  10   8       70.58       69.26      3.11 o 
   0  10   8       70.19       68.84      3.31 o 
   1  10   8       72.67       74.25      3.57 o 
   2  10   8       26.56       29.94      2.61 o 
   3  10   8       21.88       17.99      1.98 o 
   4  10   8       46.30       52.20      7.23 o 
   5  10   8       33.99       34.48      3.38 o 
  -4  11   8       56.12       62.58      6.56 o 
  -3  11   8       40.49       38.25      3.65 o 
  -2  11   8        7.41        8.28      1.76 o 
  -1  11   8       39.89       41.70      2.81 o 
   0  11   8       21.92       24.41      2.52 o 
   1  11   8       38.58       42.45      4.93 o 
   2  11   8        6.83        6.88      1.83 o 
   3  11   8       41.59       37.39      2.67 o 
   4  11   8       55.69       52.09      5.28 o 
  -4  12   8       60.31       70.97      7.19 o 
  -3  12   8       22.47       28.05      3.48 o 
  -2  12   8       25.26       19.11      2.34 o 
  -1  12   8       26.04       25.22      2.48 o 
   0  12   8       36.14       34.53      4.62 o 
   1  12   8       27.37       28.75      2.83 o 
   2  12   8       25.08       27.33      2.85 o 
   3  12   8       22.06       20.48      2.72 o 
   4  12   8       57.11       53.17      3.53 o 
  -3  13   8       32.38       39.32      9.67 o 
  -2  13   8       40.22       40.51      3.11 o 
  -1  13   8       22.25       23.76      3.27 o 
   0  13   8      160.70      165.41      6.87 o 
   1  13   8       23.72       26.90      2.88 o 
   2  13   8       38.41       35.44      3.27 o 
   3  13   8       30.39       34.28      3.38 o 
  -2  14   8        8.14        6.19      2.52 o 
  -1  14   8       54.10       53.29      4.56 o 
   0  14   8        1.68        1.83      1.98 o 
   1  14   8       52.79       49.17      4.55 o 
   2  14   8        7.68        7.42      2.19 o 
  -1  15   8        9.24        4.78      2.47 o 
   0  15   8       25.27       16.68      3.15 o 
   1  15   8        9.28        5.16      2.59 o 
   1   0   9        0.47        1.19      0.67 o 
   2   0   9      778.45      725.76     10.38 o 
   3   0   9        7.85       10.96      1.32 o 
   4   0   9        8.86        7.45      1.34 o 
   5   0   9       11.93       10.51      2.41 o 
   6   0   9      100.75       99.75      4.71 o 
  -6   1   9       26.89       31.07      3.12 o 
  -5   1   9       81.39       83.51      4.88 o 
  -4   1   9      130.54      131.59      4.19 o 
  -3   1   9      233.74      219.00      4.65 o 
  -2   1   9      218.54      205.67      4.36 o 
  -1   1   9      298.21      286.76      4.28 o 
   0   1   9      302.59      254.69      4.02 o 
   1   1   9      300.76      295.26      4.82 o 
   2   1   9      218.11      198.82      5.24 o 
   3   1   9      235.91      234.33      5.67 o 
   4   1   9      125.36      121.35      5.11 o 
   5   1   9       82.11       76.82      4.66 o 
   6   1   9       26.84       31.54      5.78 o 
  -6   2   9       77.17       88.88      5.45 o 
  -5   2   9      180.48      177.08      6.89 o 
  -4   2   9       14.55       14.63      1.86 o 
  -3   2   9      202.48      203.78      4.42 o 
  -2   2   9      232.82      246.69      4.93 o 
  -1   2   9      686.42      635.08      7.50 o 
   0   2   9       58.44       53.66      2.14 o 
   1   2   9      689.49      644.43     15.69 o 
   2   2   9      234.78      249.05      6.04 o 
   3   2   9      201.13      203.21      6.08 o 
   4   2   9       14.55       15.84      1.65 o 
   5   2   9      181.01      191.28     10.55 o 
   6   2   9       78.55       92.49      4.65 o 
  -6   3   9        0.32        0.03      1.89 o 
  -5   3   9       44.32       47.16      4.08 o 
  -4   3   9      321.69      327.84      6.93 o 
  -3   3   9       85.32       81.30      3.35 o 
  -2   3   9       33.47       37.47      2.02 o 
  -1   3   9      140.50      125.53      3.34 o 
   0   3   9      221.33      224.81      4.43 o 
   1   3   9      140.23      129.42      4.24 o 
   2   3   9       33.47       36.46      2.44 o 
   3   3   9       85.63       81.72      2.98 o 
   4   3   9      320.87      312.61      8.11 o 
   5   3   9       44.06       42.56      5.88 o 
   6   3   9        0.36       -0.49      2.12 o 
  -6   4   9       51.33       53.69      4.74 o 
  -5   4   9       92.31       94.69      5.29 o 
  -4   4   9       32.14       26.94      2.37 o 
  -3   4   9      156.36      154.00      4.03 o 
  -2   4   9       24.39       24.61      1.77 o 
  -1   4   9       74.13       71.82      2.58 o 
   0   4   9        0.04        0.16      0.75 o 
   1   4   9       72.02       75.67      3.37 o 
   2   4   9       25.71       25.54      2.27 o 
   3   4   9      158.22      160.74      4.77 o 
   4   4   9       31.97       32.19      2.24 o 
   5   4   9       91.35       94.46      4.56 o 
   6   4   9       51.97       56.28      5.10 o 
  -6   5   9        1.84       -0.46      2.62 o 
  -5   5   9      127.90      123.06     15.20 o 
  -4   5   9       49.07       50.04      5.28 o 
  -3   5   9       59.41       57.12      2.56 o 
  -2   5   9       10.98        9.85      2.46 o 
  -1   5   9      139.95      137.81      3.19 o 
   0   5   9      202.16      207.73      3.92 o 
   1   5   9      136.78      128.55      4.53 o 
   2   5   9       10.87        9.59      2.21 o 
   3   5   9       58.60       65.13      2.54 o 
   4   5   9       47.96       48.27      2.42 o 
   5   5   9      126.46      126.17      4.01 o 
   6   5   9        1.88       -0.90      2.01 o 
  -6   6   9      133.28      130.52      8.96 o 
  -5   6   9        3.86        2.17      1.94 o 
  -4   6   9       49.37       42.05      4.34 o 
  -3   6   9       17.18       17.37      1.76 o 
  -2   6   9      470.88      459.57      6.76 o 
  -1   6   9       44.60       49.41      2.88 o 
   0   6   9      100.90       93.93      2.67 o 
   1   6   9       44.38       50.04      3.07 o 
   2   6   9      470.58      473.45      6.85 o 
   3   6   9       17.15       17.40      1.65 o 
   4   6   9       49.74       47.60      3.00 o 
   5   6   9        3.90        0.84      1.24 o 
   6   6   9      135.74      138.87     10.04 o 
  -6   7   9       10.17        9.41      3.65 o 
  -5   7   9       59.01       71.40      6.10 o 
  -4   7   9      115.20      115.91      5.73 o 
  -3   7   9       27.27       27.83      2.05 o 
  -2   7   9      105.27      106.45      3.90 o 
  -1   7   9       90.09       92.82      2.85 o 
   0   7   9      227.48      217.51      4.28 o 
   1   7   9       88.64       95.99      2.89 o 
   2   7   9      105.52      106.05      2.81 o 
   3   7   9       26.65       29.52      2.26 o 
   4   7   9      116.84      109.34      3.29 o 
   5   7   9       57.83       57.69      3.32 o 
   6   7   9       10.30        9.64      3.65 o 
  -5   8   9        0.64        2.06      2.05 o 
  -4   8   9       19.42       18.34      2.16 o 
  -3   8   9       79.62       77.69      3.37 o 
  -2   8   9       62.65       66.32      2.64 o 
  -1   8   9      106.52      113.09      3.22 o 
   0   8   9       45.51       47.91      2.18 o 
   1   8   9      103.27      103.90      3.84 o 
   2   8   9       62.64       64.29      2.73 o 
   3   8   9       83.45       87.08      3.63 o 
   4   8   9       19.39       17.32      2.32 o 
   5   8   9        0.75       -0.33      2.04 o 
  -5   9   9       46.94       57.88      9.50 o 
  -4   9   9      193.10      200.59      8.39 o 
  -3   9   9       15.01       15.43      1.71 o 
  -2   9   9        6.56        7.76      1.40 o 
  -1   9   9      105.77      102.31      3.20 o 
   0   9   9      430.55      423.82     11.21 o 
   1   9   9      106.61      105.19      4.99 o 
   2   9   9        6.47        8.57      1.52 o 
   3   9   9       14.79       14.62      1.64 o 
   4   9   9      192.97      193.83      8.05 o 
   5   9   9       47.61       48.03      3.60 o 
  -5  10   9       36.09       38.45      5.93 o 
  -4  10   9        1.50        5.26      2.48 o 
  -3  10   9       97.60      100.12      4.07 o 
  -2  10   9      147.88      148.51      4.12 o 
  -1  10   9       11.10       11.55      1.56 o 
   0  10   9       23.82       25.29      2.48 o 
   1  10   9       11.80        8.17      1.76 o 
   2  10   9      149.34      160.18      4.58 o 
   3  10   9       97.92      100.50      4.54 o 
   4  10   9        1.57        0.51      1.54 o 
   5  10   9       36.74       36.40      3.42 o 
  -4  11   9       21.21       25.73      5.02 o 
  -3  11   9       48.38       54.63      4.19 o 
  -2  11   9       59.22       57.95      3.65 o 
  -1  11   9      104.67      107.36      3.57 o 
   0  11   9       12.25       13.01      1.90 o 
   1  11   9      107.52      104.71      5.21 o 
   2  11   9       59.47       61.09      3.76 o 
   3  11   9       49.21       60.28      6.26 o 
   4  11   9       20.12       18.38      2.66 o 
  -4  12   9       17.87       13.69      4.22 o 
  -3  12   9       10.18       10.86      4.08 o 
  -2  12   9       32.55       33.40      2.88 o 
  -1  12   9        2.49        0.16      1.65 o 
   0  12   9        5.54        7.93      2.80 o 
   1  12   9        2.43        5.18      1.90 o 
   2  12   9       32.55       32.07      3.15 o 
   3  12   9       10.33        9.67      2.23 o 
   4  12   9       17.97       20.04      4.14 o 
  -3  13   9       79.24       84.28      5.32 o 
  -2  13   9        5.59        3.61      1.76 o 
  -1  13   9       61.70       62.86      5.70 o 
   0  13   9       20.52       21.37      3.26 o 
   1  13   9       61.75       68.39      4.10 o 
   2  13   9        5.57        1.75      2.38 o 
   3  13   9       78.61       73.59      4.49 o 
  -2  14   9        3.34        1.71      3.31 o 
  -1  14   9       72.92       88.78      6.42 o 
   0  14   9        3.37        1.23      2.97 o 
   1  14   9       72.72       76.46      5.51 o 
   2  14   9        3.45        2.97      2.12 o 
   0   0  10       12.60       11.31      1.57 o 
   1   0  10       47.39       41.69      2.15 o 
   2   0  10       13.62       13.22      1.48 o 
   3   0  10        9.45       10.15      2.19 o 
   4   0  10        0.93        1.52      0.97 o 
   5   0  10        2.51        1.84      2.57 o 
   6   0  10       88.92       91.23      5.61 o 
  -6   1  10        6.06        6.28      3.37 o 
  -5   1  10       69.20       68.16     13.46 o 
  -4   1  10       56.77       55.16      2.36 o 
  -3   1  10       82.69       81.84      2.93 o 
  -2   1  10        1.76        0.54      0.85 o 
  -1   1  10      142.24      133.02      3.56 o 
   0   1  10      122.43      124.56      4.10 o 
   1   1  10      139.66      130.16      3.56 o 
   2   1  10        1.79        1.16      1.09 o 
   3   1  10       84.86       82.98      3.54 o 
   4   1  10       56.75       54.94      2.68 o 
   5   1  10       67.84       71.72      4.84 o 
   6   1  10        5.73        4.17      2.45 o 
  -6   2  10       44.33       45.52      5.99 o 
  -5   2  10       88.59       92.50      5.30 o 
  -4   2  10       41.54       40.67      2.80 o 
  -3   2  10      133.35      117.82      3.48 o 
  -2   2  10      123.46      126.64      5.03 o 
  -1   2  10       81.24       74.61      3.62 o 
   0   2  10        0.22        0.07      0.74 o 
   1   2  10       80.80       76.74      3.42 o 
   2   2  10      127.32      123.10      4.32 o 
   3   2  10      131.43      119.22      4.32 o 
   4   2  10       41.53       43.52      3.42 o 
   5   2  10       90.61       94.18      8.21 o 
   6   2  10       46.34       40.08      4.22 o 
  -6   3  10      104.15       83.06      7.59 o 
  -5   3  10       77.49       79.56      6.16 o 
  -4   3  10       10.98        9.85      1.84 o 
  -3   3  10       16.84       18.87      1.71 o 
  -2   3  10      310.89      297.12      7.09 o 
  -1   3  10       69.21       67.29      2.13 o 
   0   3  10        1.02        2.77      0.94 o 
   1   3  10       70.93       71.71      4.36 o 
   2   3  10      309.50      286.52      7.96 o 
   3   3  10       18.02       19.70      2.12 o 
   4   3  10       11.08       11.14      1.67 o 
   5   3  10       78.21       77.35      7.42 o 
   6   3  10      105.47      108.16      9.30 o 
  -6   4  10       58.56       56.48      6.62 o 
  -5   4  10      108.27      107.48      7.64 o 
  -4   4  10       87.78       94.63      6.82 o 
  -3   4  10       27.22       28.55      2.03 o 
  -2   4  10      100.68      105.79      4.95 o 
  -1   4  10       71.59       69.04      3.01 o 
   0   4  10      191.84      170.81      4.03 o 
   1   4  10       75.62       73.42      3.99 o 
   2   4  10      100.75      101.55      4.17 o 
   3   4  10       29.40       32.34      2.26 o 
   4   4  10       87.22       89.13      3.56 o 
   5   4  10      110.55      113.96      4.98 o 
   6   4  10       59.79       49.57      7.19 o 
  -6   5  10       27.85       24.76      5.08 o 
  -5   5  10       57.62       55.89      4.59 o 
  -4   5  10       82.01       80.37      6.50 o 
  -3   5  10      262.79      259.30      5.62 o 
  -2   5  10      144.53      146.23      4.03 o 
  -1   5  10      202.73      190.73      4.70 o 
   0   5  10        8.80       10.31      1.37 o 
   1   5  10      200.88      194.52      5.88 o 
   2   5  10      146.15      140.76      5.02 o 
   3   5  10      265.49      261.45      5.91 o 
   4   5  10       80.49       84.06      3.52 o 
   5   5  10       58.61       53.56      3.33 o 
   6   5  10       28.00       25.78      5.93 o 
  -5   6  10       47.33       48.85      4.46 o 
  -4   6  10      203.55      205.58      7.43 o 
  -3   6  10      165.39      162.54      4.49 o 
  -2   6  10       24.91       27.79      2.75 o 
  -1   6  10      266.22      264.76      4.89 o 
   0   6  10      495.84      485.38      7.89 o 
   1   6  10      262.60      250.38      7.04 o 
   2   6  10       24.82       17.81      1.87 o 
   3   6  10      169.81      164.26      4.98 o 
   4   6  10      206.41      210.65      6.96 o 
   5   6  10       47.47       47.55      4.04 o 
  -5   7  10       17.10       17.51      5.45 o 
  -4   7  10       24.32       24.09      3.26 o 
  -3   7  10       10.04       10.52      1.68 o 
  -2   7  10      105.85      106.26      3.22 o 
  -1   7  10       55.34       53.04      2.38 o 
   0   7  10      204.60      207.59      6.48 o 
   1   7  10       55.26       54.49      2.96 o 
   2   7  10      107.41      111.32      5.31 o 
   3   7  10        9.43        9.73      1.53 o 
   4   7  10       24.67       27.29      2.40 o 
   5   7  10       17.86       18.88      2.25 o 
  -5   8  10       26.18       22.13      4.79 o 
  -4   8  10        4.67        4.86      2.19 o 
  -3   8  10       92.87       92.26      3.18 o 
  -2   8  10       64.87       61.96      2.70 o 
  -1   8  10      106.80      103.57      4.29 o 
   0   8  10        5.23        4.91      1.47 o 
   1   8  10      108.92      110.71      4.11 o 
   2   8  10       64.68       67.17     10.67 o 
   3   8  10       92.86       97.28      3.93 o 
   4   8  10        4.59        3.26      1.47 o 
   5   8  10       27.89       27.74      5.14 o 
  -5   9  10       40.94       53.34      6.62 o 
  -4   9  10       14.43       11.54      2.72 o 
  -3   9  10       91.90       89.60      3.44 o 
  -2   9  10      106.22      114.09      3.58 o 
  -1   9  10       99.03      104.50      3.36 o 
   0   9  10        1.60        1.00      1.33 o 
   1   9  10       97.30       94.44      7.13 o 
   2   9  10      104.94      106.14      4.34 o 
   3   9  10       93.36       98.24      3.88 o 
   4   9  10       14.27       12.28      2.34 o 
   5   9  10       39.06       35.23      3.36 o 
  -4  10  10       30.77       26.40      4.42 o 
  -3  10  10      121.95      133.20      4.65 o 
  -2  10  10      102.08      105.12      3.59 o 
  -1  10  10      150.11      155.96      5.11 o 
   0  10  10       87.03       99.89      5.18 o 
   1  10  10      149.64      155.96      5.25 o 
   2  10  10      103.61      113.36      4.57 o 
   3  10  10      120.31      127.30     18.77 o 
   4  10  10       30.94       28.71      3.09 o 
  -4  11  10       89.19       86.03      7.82 o 
  -3  11  10       32.63       39.62      3.91 o 
  -2  11  10       22.16       22.11      2.99 o 
  -1  11  10        5.82        4.03      1.60 o 
   0  11  10       74.81       69.14      3.89 o 
   1  11  10        5.76        6.80      1.67 o 
   2  11  10       22.53       22.32      2.78 o 
   3  11  10       31.68       35.87      4.04 o 
   4  11  10       89.66       98.11      6.00 o 
  -3  12  10       70.74       81.83      5.20 o 
  -2  12  10        2.19        1.62      1.60 o 
  -1  12  10       23.55       22.32      3.25 o 
   0  12  10      128.05      125.39      6.18 o 
   1  12  10       24.82       20.75      3.48 o 
   2  12  10        2.27        5.34      2.03 o 
   3  12  10       68.81       67.39      4.32 o 
  -2  13  10       13.10        9.72      3.25 o 
  -1  13  10       75.70       85.79     12.61 o 
   0  13  10       64.12       69.69      5.21 o 
   1  13  10       75.55       87.24      5.78 o 
   2  13  10       13.66       15.71      2.71 o 
  -1  14  10       38.81       41.82      4.43 o 
   0  14  10       25.28       23.73      4.91 o 
   1  14  10       38.70       41.35      4.59 o 
   1   0  11       15.83       13.64      2.38 o 
   2   0  11       92.50       93.69      3.22 o 
   3   0  11        0.11       -0.73      0.89 o 
   4   0  11        2.68        1.42      1.11 o 
   5   0  11       51.90       52.47      4.53 o 
   6   0  11       17.51       16.61      3.29 o 
  -6   1  11       68.54       78.90      7.53 o 
  -5   1  11        7.47        8.80      2.52 o 
  -4   1  11       37.57       39.75      2.23 o 
  -3   1  11        4.59        4.99      1.27 o 
  -2   1  11      401.58      390.51      7.32 o 
  -1   1  11       10.54        9.56      1.37 o 
   0   1  11        0.15       -0.28      0.72 o 
   1   1  11       11.36       10.89      1.46 o 
   2   1  11      398.16      393.25      7.16 o 
   3   1  11        3.83        3.21      1.15 o 
   4   1  11       37.89       38.08      2.27 o 
   5   1  11        7.96        5.20      2.26 o 
   6   1  11       69.13       78.70     11.49 o 
  -6   2  11        4.53        4.28      3.08 o 
  -5   2  11       40.56       37.76      4.08 o 
  -4   2  11      129.15      127.65      4.55 o 
  -3   2  11       61.28       61.93      2.83 o 
  -2   2  11       24.75       26.52      2.00 o 
  -1   2  11       94.23       89.12      3.33 o 
   0   2  11      178.10      166.61      3.44 o 
   1   2  11       94.27       95.31      4.05 o 
   2   2  11       24.52       23.85      2.41 o 
   3   2  11       60.70       66.03      3.47 o 
   4   2  11      124.65      122.55      4.09 o 
   5   2  11       41.04       34.34      3.87 o 
   6   2  11        4.74        7.11      2.74 o 
  -6   3  11        1.18        3.08      3.19 o 
  -5   3  11       87.26       74.66      5.23 o 
  -4   3  11        6.49        3.66      2.32 o 
  -3   3  11      194.18      198.30      4.93 o 
  -2   3  11       36.52       37.59      2.28 o 
  -1   3  11      134.62      135.00      5.76 o 
   0   3  11       12.14       10.21      1.37 o 
   1   3  11      133.92      128.48      5.19 o 
   2   3  11       36.53       37.81      6.50 o 
   3   3  11      193.55      199.35      5.17 o 
   4   3  11        6.86        8.44      1.66 o 
   5   3  11       85.86       83.52      7.87 o 
   6   3  11        1.20       -0.07      2.05 o 
  -5   4  11       54.99       55.22      4.70 o 
  -4   4  11      137.25      136.16      4.78 o 
  -3   4  11        9.47       10.55      1.82 o 
  -2   4  11       30.56       31.84      2.18 o 
  -1   4  11       48.39       46.47      2.45 o 
   0   4  11      144.07      138.45      7.79 o 
   1   4  11       46.32       42.03      2.99 o 
   2   4  11       30.33       30.22      3.48 o 
   3   4  11        9.05        8.63      1.60 o 
   4   4  11      136.22      134.23      5.93 o 
   5   4  11       54.96       48.66      6.62 o 
  -5   5  11      135.03      138.97      6.62 o 
  -4   5  11       38.87       44.05      5.36 o 
  -3   5  11       32.85       33.97      2.37 o 
  -2   5  11      122.75      125.04      3.93 o 
  -1   5  11      348.20      330.21      6.45 o 
   0   5  11        0.16        0.79      1.26 o 
   1   5  11      350.17      337.25     12.64 o 
   2   5  11      124.05      125.19      4.99 o 
   3   5  11       32.55       32.66      2.50 o 
   4   5  11       39.12       44.06      2.91 o 
   5   5  11      136.21      146.21      5.15 o 
  -5   6  11      103.21      117.34      8.16 o 
  -4   6  11       18.17       17.60      4.82 o 
  -3   6  11      193.21      192.76      5.16 o 
  -2   6  11       12.23       11.23      1.63 o 
  -1   6  11      223.37      216.39      5.18 o 
   0   6  11        0.01        1.73      1.32 o 
   1   6  11      221.47      214.36      6.67 o 
   2   6  11       12.68       14.95      2.73 o 
   3   6  11      195.86      198.32      5.42 o 
   4   6  11       18.27       18.83      2.26 o 
   5   6  11      100.05       99.36      4.54 o 
  -5   7  11       13.29       16.66      4.28 o 
  -4   7  11        0.28       -1.31      1.82 o 
  -3   7  11       40.05       42.05      2.77 o 
  -2   7  11      107.55      110.40      3.90 o 
  -1   7  11       15.54       14.80      1.80 o 
   0   7  11        3.19        2.38      1.61 o 
   1   7  11       16.18       15.75      2.44 o 
   2   7  11      106.89      112.30      5.05 o 
   3   7  11       40.39       42.28      3.79 o 
   4   7  11        0.31        0.40      1.56 o 
   5   7  11       14.23       14.12      2.93 o 
  -5   8  11        6.84        8.67      3.71 o 
  -4   8  11       45.81       41.68      7.70 o 
  -3   8  11       38.49       36.40      2.70 o 
  -2   8  11        8.64        6.31      1.53 o 
  -1   8  11       36.39       40.48      2.33 o 
   0   8  11      139.75      139.34      4.97 o 
   1   8  11       35.02       33.88      3.33 o 
   2   8  11        8.49        8.21      2.06 o 
   3   8  11       37.73       40.17      3.67 o 
   4   8  11       45.96       44.66      3.37 o 
   5   8  11        6.63        7.67      2.66 o 
  -4   9  11       15.30       15.31      4.14 o 
  -3   9  11       63.52       63.97      4.02 o 
  -2   9  11       19.21       22.23      2.05 o 
  -1   9  11      103.84      108.84      4.32 o 
   0   9  11        6.02        5.90      1.73 o 
   1   9  11      103.20      102.38      6.55 o 
   2   9  11       19.33       23.11      3.12 o 
   3   9  11       63.47       72.35      4.69 o 
   4   9  11       15.51       16.16      3.04 o 
  -4  10  11      141.48      156.93      9.70 o 
  -3  10  11      107.20      113.05      4.48 o 
  -2  10  11        1.50        3.37      1.66 o 
  -1  10  11       64.93       72.57      3.85 o 
   0  10  11      150.13      162.40      7.18 o 
   1  10  11       65.33       67.26      4.30 o 
   2  10  11        1.47        1.56      1.83 o 
   3  10  11      105.86       92.64      4.58 o 
   4  10  11      140.41      138.16      6.85 o 
  -3  11  11       21.58       21.36      3.30 o 
  -2  11  11       93.32       97.68      4.65 o 
  -1  11  11        4.24        3.91      1.73 o 
   0  11  11        0.00        1.61      1.56 o 
   1  11  11        3.86        3.07      1.71 o 
   2  11  11       92.43       82.97      3.91 o 
   3  11  11       21.69       23.86      3.55 o 
  -2  12  11        0.91       -1.40      2.00 o 
  -1  12  11      101.54      102.34      5.92 o 
   0  12  11        0.75        2.22      2.01 o 
   1  12  11      103.65      111.89      5.04 o 
   2  12  11        0.96        1.11      2.60 o 
  -1  13  11       38.77       36.74      4.19 o 
   0  13  11        5.69        7.16      2.64 o 
   1  13  11       38.45       42.16      6.73 o 
   0   0  12       61.79       64.63      3.17 o 
   1   0  12       11.20       11.82      1.59 o 
   2   0  12        1.14        1.44      1.12 o 
   3   0  12      163.23      168.88      5.52 o 
   4   0  12        4.43        4.93      1.33 o 
   5   0  12       13.36       10.68      2.75 o 
  -5   1  12       88.80       86.65      5.72 o 
  -4   1  12       36.86       34.24      2.26 o 
  -3   1  12       33.32       32.11      2.96 o 
  -2   1  12       34.67       37.92      2.44 o 
  -1   1  12      110.61      112.91      4.13 o 
   0   1  12        7.06        9.25      1.40 o 
   1   1  12      112.07      112.68      5.60 o 
   2   1  12       35.92       36.12      2.38 o 
   3   1  12       31.44       28.61      2.29 o 
   4   1  12       36.70       40.74      2.45 o 
   5   1  12       88.53       88.70      8.79 o 
  -5   2  12       16.48       21.68      4.73 o 
  -4   2  12       41.80       36.09      2.95 o 
  -3   2  12       74.92       75.62      3.62 o 
  -2   2  12      146.76      145.46      4.21 o 
  -1   2  12       99.70       99.19      3.41 o 
   0   2  12        3.71        2.65      1.14 o 
   1   2  12       99.92      100.26      3.48 o 
   2   2  12      144.70      139.00      5.40 o 
   3   2  12       72.80       71.17      3.83 o 
   4   2  12       41.55       42.88      2.89 o 
   5   2  12       16.54       15.66      3.04 o 
  -5   3  12       43.25       45.81      6.05 o 
  -4   3  12       22.07       25.01      2.67 o 
  -3   3  12        2.71        4.13      1.38 o 
  -2   3  12       85.55       84.97      4.48 o 
  -1   3  12       46.58       45.66      2.51 o 
   0   3  12       46.73       48.08      2.55 o 
   1   3  12       43.55       39.25      3.09 o 
   2   3  12       85.63       77.85      4.03 o 
   3   3  12        2.29        1.64      1.82 o 
   4   3  12       22.16       23.96      2.39 o 
   5   3  12       42.52       45.33      4.44 o 
  -5   4  12       31.00       29.84      5.19 o 
  -4   4  12       21.49       24.86      2.64 o 
  -3   4  12        0.12       -0.59      1.12 o 
  -2   4  12       75.98       74.16      3.19 o 
  -1   4  12       11.95       13.02      1.68 o 
   0   4  12        4.70        3.13      1.49 o 
   1   4  12       11.49       14.10      2.24 o 
   2   4  12       77.56       77.06      5.13 o 
   3   4  12        0.07       -1.15      1.15 o 
   4   4  12       21.09       24.73      2.47 o 
  -5   5  12       50.14       45.92      6.28 o 
  -4   5  12       37.39       26.53      4.68 o 
  -3   5  12       61.59       60.92      3.85 o 
  -2   5  12       60.11       62.21      3.07 o 
  -1   5  12       34.31       36.85      2.39 o 
   0   5  12      127.41      124.01      5.96 o 
   1   5  12       35.12       35.11      3.12 o 
   2   5  12       60.80       60.12      3.84 o 
   3   5  12       62.23       69.46      3.48 o 
   4   5  12       39.10       38.54      2.94 o 
   5   5  12       50.35       48.72      5.08 o 
  -5   6  12       77.74       73.76      7.42 o 
  -4   6  12       50.64       49.01      4.44 o 
  -3   6  12       87.07       96.22      3.79 o 
  -2   6  12       29.84       28.62      2.66 o 
  -1   6  12      133.29      130.87      4.11 o 
   0   6  12      146.70      139.05      5.48 o 
   1   6  12      134.30      125.94      5.26 o 
   2   6  12       29.80       29.95      3.23 o 
   3   6  12       85.91       96.50      4.01 o 
   4   6  12       50.89       50.91      3.85 o 
   5   6  12       77.96       81.63      5.14 o 
  -4   7  12      145.90      159.02      8.79 o 
  -3   7  12       60.04       58.29      3.44 o 
  -2   7  12       38.90       40.58      3.21 o 
  -1   7  12       54.22       64.05      4.09 o 
   0   7  12      197.70      190.33      8.76 o 
   1   7  12       54.09       53.06      3.91 o 
   2   7  12       39.41       38.47      3.56 o 
   3   7  12       62.00       66.00      4.42 o 
   4   7  12      145.38      149.09      6.22 o 
  -4   8  12        3.63        2.91      3.25 o 
  -3   8  12       30.88       33.72      2.74 o 
  -2   8  12      107.72      106.49      4.13 o 
  -1   8  12       96.65       92.40      9.64 o 
   0   8  12        0.40       -1.34      2.62 o 
   1   8  12       94.59       99.73      8.59 o 
   2   8  12      107.69      107.47      5.38 o 
   3   8  12       31.82       28.71      3.40 o 
   4   8  12        3.40        4.06      1.89 o 
  -4   9  12        3.02        2.57      3.19 o 
  -3   9  12      232.29      244.38      6.47 o 
  -2   9  12       45.46       46.69      4.54 o 
  -1   9  12      204.43      211.14      7.50 o 
   0   9  12        1.78        2.53      1.88 o 
   1   9  12      204.82      214.99      7.64 o 
   2   9  12       44.39       44.66      4.05 o 
   3   9  12      230.35      229.29      8.14 o 
   4   9  12        3.10        5.26      2.41 o 
  -3  10  12       45.65       48.47      4.03 o 
  -2  10  12      128.87      129.89      8.39 o 
  -1  10  12       40.85       36.11      5.25 o 
   0  10  12       66.37       62.59      5.90 o 
   1  10  12       41.31       39.80      4.59 o 
   2  10  12      127.50      128.13      6.36 o 
   3  10  12       45.00       46.75      3.72 o 
  -2  11  12       10.68       10.82      2.24 o 
  -1  11  12        4.65        5.49      1.96 o 
   0  11  12      215.94      219.75      6.73 o 
   1  11  12        5.30        3.20      2.48 o 
   2  11  12       10.98        8.25      2.23 o 
  -1  12  12       33.08       30.03      5.11 o 
   0  12  12        2.36        4.32      2.32 o 
   1  12  12       32.47       34.07      3.42 o 
   1   0  13        0.21        0.08      1.09 o 
   2   0  13      388.74      382.97     10.81 o 
   3   0  13        0.07       -0.67      1.12 o 
   4   0  13        0.72        0.83      1.30 o 
   5   0  13        6.68       12.95      4.16 o 
  -5   1  13       40.26       45.58      6.10 o 
  -4   1  13       50.23       62.16      3.74 o 
  -3   1  13      105.50      109.78      4.01 o 
  -2   1  13       14.70       13.48      1.82 o 
  -1   1  13      143.17      140.72      4.23 o 
   0   1  13       48.42       49.50      3.51 o 
   1   1  13      139.98      147.89      4.93 o 
   2   1  13       15.47       15.87      1.97 o 
   3   1  13      105.07      104.03      4.46 o 
   4   1  13       50.31       55.34      3.13 o 
   5   1  13       40.82       41.53      5.99 o 
  -5   2  13      127.11      124.93      8.79 o 
  -4   2  13       32.10       31.82      2.98 o 
  -3   2  13      136.40      144.23      4.58 o 
  -2   2  13      116.02      122.28      4.19 o 
  -1   2  13      269.89      275.67      6.08 o 
   0   2  13       20.78       16.92      2.46 o 
   1   2  13      270.27      266.78      6.10 o 
   2   2  13      114.74      115.53      9.17 o 
   3   2  13      135.63      144.72      5.53 o 
   4   2  13       33.27       32.85      2.46 o 
   5   2  13      126.18      117.97      8.61 o 
  -5   3  13        4.58        9.36      3.77 o 
  -4   3  13       89.86       90.95      4.34 o 
  -3   3  13       28.36       29.78      2.48 o 
  -2   3  13       75.06       73.74      3.93 o 
  -1   3  13       66.32       64.31      3.03 o 
   0   3  13      164.37      161.08      5.89 o 
   1   3  13       67.09       67.21      3.20 o 
   2   3  13       74.79       79.95      4.21 o 
   3   3  13       27.39       24.81      2.78 o 
   4   3  13       86.26       93.57      3.60 o 
   5   3  13        4.94        9.13      3.65 o 
  -5   4  13       24.76       20.14      4.56 o 
  -4   4  13       19.12       18.68      2.54 o 
  -3   4  13       16.05       15.08      3.29 o 
  -2   4  13       15.72       16.85      2.52 o 
  -1   4  13       76.35       78.37      3.31 o 
   0   4  13      119.18      107.26     11.15 o 
   1   4  13       76.92       73.32      4.11 o 
   2   4  13       14.35       10.10      2.23 o 
   3   4  13       15.47       13.81      2.11 o 
   4   4  13       19.56       26.37      2.67 o 
   5   4  13       24.86       21.51      4.85 o 
  -4   5  13       30.79       33.09      5.31 o 
  -3   5  13       46.67       52.30      3.09 o 
  -2   5  13        5.66        6.01      1.55 o 
  -1   5  13       46.98       44.00      3.52 o 
   0   5  13       34.10       31.44      3.08 o 
   1   5  13       46.21       53.08      3.85 o 
   2   5  13        5.58        9.70      3.57 o 
   3   5  13       47.55       48.24      3.22 o 
   4   5  13       30.49       30.77      3.18 o 
  -4   6  13       18.04       23.50      4.79 o 
  -3   6  13        4.54        5.35      1.66 o 
  -2   6  13      149.69      156.71      4.82 o 
  -1   6  13        6.45        7.30      2.06 o 
   0   6  13        0.51       -1.33      1.33 o 
   1   6  13        6.76        4.75      1.83 o 
   2   6  13      150.44      149.22      6.16 o 
   3   6  13        4.16        2.75      1.83 o 
   4   6  13       17.85       18.48      3.00 o 
  -4   7  13       54.08       51.51      6.28 o 
  -3   7  13        1.82        2.10      1.47 o 
  -2   7  13       22.49       23.56      2.40 o 
  -1   7  13       37.79       39.05      3.61 o 
   0   7  13       74.79       73.42      6.56 o 
   1   7  13       36.15       34.73      3.53 o 
   2   7  13       22.28       32.46      8.87 o 
   3   7  13        1.49        1.40      2.20 o 
   4   7  13       53.79       57.32      4.43 o 
  -3   8  13       75.13       77.10      3.93 o 
  -2   8  13       27.26       26.60      3.20 o 
  -1   8  13        5.64        5.99      2.16 o 
   0   8  13        1.38        3.59      1.82 o 
   1   8  13        6.78        3.96      1.93 o 
   2   8  13       26.70       27.81      3.47 o 
   3   8  13       74.31       73.71      4.94 o 
  -3   9  13        7.16        5.51      1.87 o 
  -2   9  13        2.84        1.59      1.88 o 
  -1   9  13        3.76        6.45      2.27 o 
   0   9  13      157.16      158.48     11.61 o 
   1   9  13        4.05        2.98      2.03 o 
   2   9  13        2.82        2.35      3.14 o 
   3   9  13        7.22        6.97      3.25 o 
  -2  10  13       68.77       78.76      5.15 o 
  -1  10  13        9.60       10.01      2.54 o 
   0  10  13       51.14       50.59      5.59 o 
   1  10  13        9.85        4.14      2.14 o 
   2  10  13       67.74       65.18      5.01 o 
  -1  11  13       48.77       48.06      4.88 o 
   0  11  13        6.25        3.17      2.18 o 
   1  11  13       47.65       49.88      7.76 o 
   0   0  14        5.19        3.42      2.57 o 
   1   0  14       17.29       17.91      2.06 o 
   2   0  14       21.87       20.86      2.25 o 
   3   0  14       30.99       36.30      2.77 o 
   4   0  14       83.23       87.64      3.99 o 
  -4   1  14       30.22       31.57      7.22 o 
  -3   1  14       57.31       60.26      3.34 o 
  -2   1  14       14.37       12.89      1.92 o 
  -1   1  14       60.16       60.38      4.02 o 
   0   1  14       47.99       50.42      3.77 o 
   1   1  14       60.45       53.77      3.03 o 
   2   1  14       14.38       14.59      2.03 o 
   3   1  14       57.98       60.58      3.37 o 
   4   1  14       30.19       31.63      4.20 o 
  -4   2  14       14.22       18.31      3.08 o 
  -3   2  14       35.16       33.05      2.70 o 
  -2   2  14      148.98      147.09      6.16 o 
  -1   2  14       56.01       59.50      4.00 o 
   0   2  14       51.70       56.40      4.01 o 
   1   2  14       56.95       58.22      3.13 o 
   2   2  14      148.54      152.37      4.86 o 
   3   2  14       35.51       38.55      2.91 o 
   4   2  14       13.10       11.93      3.29 o 
  -4   3  14       36.82       32.28      4.82 o 
  -3   3  14        7.51        7.52      1.73 o 
  -2   3  14      238.59      251.26      6.21 o 
  -1   3  14        9.83        9.43      2.20 o 
   0   3  14       97.69       94.95      4.84 o 
   1   3  14        9.47       11.51      1.96 o 
   2   3  14      236.87      245.69      6.29 o 
   3   3  14        7.44        8.38      1.69 o 
   4   3  14       36.61       38.97      4.71 o 
  -4   4  14       43.86       48.60      6.10 o 
  -3   4  14       18.74       19.92      2.28 o 
  -2   4  14       15.19       15.86      2.13 o 
  -1   4  14       64.42       58.57      4.12 o 
   0   4  14      245.93      237.12      7.64 o 
   1   4  14       64.18       74.30      3.56 o 
   2   4  14       16.15       19.33      2.76 o 
   3   4  14       18.56       19.25      2.43 o 
   4   4  14       43.85       49.37      4.00 o 
  -4   5  14       11.97        9.81      3.71 o 
  -3   5  14       37.72       44.59      3.81 o 
  -2   5  14       12.13       10.53      1.89 o 
  -1   5  14      178.50      170.82      6.53 o 
   0   5  14       36.13       37.94      3.57 o 
   1   5  14      179.22      173.63      8.07 o 
   2   5  14       11.57        9.61      2.80 o 
   3   5  14       37.15       34.88      3.04 o 
   4   5  14       12.30       13.59      3.94 o 
  -3   6  14       71.89       80.63      4.73 o 
  -2   6  14        9.26        8.84      2.31 o 
  -1   6  14       64.83       64.62      4.41 o 
   0   6  14      142.89      137.08      5.97 o 
   1   6  14       63.75       67.94      4.56 o 
   2   6  14        9.27        8.69      4.14 o 
   3   6  14       73.38       77.69      4.99 o 
  -3   7  14       64.68       70.68      3.80 o 
  -2   7  14       63.97       66.05      4.52 o 
  -1   7  14       17.04       23.23      3.14 o 
   0   7  14        6.30        8.29      2.31 o 
   1   7  14       18.73       16.42      2.86 o 
   2   7  14       62.87       56.29      4.46 o 
   3   7  14       63.19       65.00      4.77 o 
  -3   8  14       42.50       44.43      3.41 o 
  -2   8  14        0.54        0.80      1.77 o 
  -1   8  14       36.85       39.67     10.58 o 
   0   8  14        0.22       -1.06      1.64 o 
   1   8  14       36.76       31.27      4.36 o 
   2   8  14        0.69        1.60      2.17 o 
   3   8  14       42.57       50.64      4.51 o 
  -2   9  14       34.43       43.89      4.12 o 
  -1   9  14       20.98       15.18      5.50 o 
   0   9  14        0.00       -0.98      1.57 o 
   1   9  14       20.21       18.65      3.15 o 
   2   9  14       35.10       28.54      3.76 o 
  -1  10  14       42.35       42.22      5.28 o 
   0  10  14        7.58        7.59      2.54 o 
   1  10  14       42.26       50.73      4.70 o 
   1   0  15       23.68       20.55      4.22 o 
   2   0  15      132.87      135.74      4.75 o 
   3   0  15       17.07       19.57      2.38 o 
   4   0  15       12.00       16.94      3.82 o 
  -4   1  15       45.33       48.36      4.40 o 
  -3   1  15       34.40       33.93      2.88 o 
  -2   1  15      213.23      217.70      5.98 o 
  -1   1  15       16.84       16.39      2.78 o 
   0   1  15       70.50       62.25      4.32 o 
   1   1  15       18.12       20.00      2.86 o 
   2   1  15      214.22      230.91      6.21 o 
   3   1  15       34.35       36.12      3.11 o 
   4   1  15       46.16       52.05      3.49 o 
  -3   2  15       36.04       40.88      3.33 o 
  -2   2  15        2.37        2.70      1.52 o 
  -1   2  15       49.50       44.72      3.83 o 
   0   2  15      114.31      117.82      5.57 o 
   1   2  15       48.90       52.16      4.07 o 
   2   2  15        2.29        1.16      2.65 o 
   3   2  15       36.55       38.90      3.09 o 
  -3   3  15       37.07       40.17      3.02 o 
  -2   3  15        2.11        0.69      2.54 o 
  -1   3  15      203.63      213.30      7.45 o 
   0   3  15       56.69       54.06      4.13 o 
   1   3  15      203.89      215.19      8.16 o 
   2   3  15        2.07        2.71      1.53 o 
   3   3  15       36.63       36.22      2.76 o 
  -3   4  15       33.97       40.53      3.09 o 
  -2   4  15       26.84       30.57      3.39 o 
  -1   4  15       51.03       46.62      6.85 o 
   0   4  15      115.97      116.10      5.62 o 
   1   4  15       51.14       47.38      7.44 o 
   2   4  15       27.08       27.83      2.75 o 
   3   4  15       33.60       35.57      2.76 o 
  -3   5  15       24.78       23.75      2.66 o 
  -2   5  15      108.58       96.78      5.24 o 
  -1   5  15       26.91       27.94      4.05 o 
   0   5  15        0.53       -0.67      1.49 o 
   1   5  15       27.05       29.36      3.46 o 
   2   5  15      109.15      115.28      4.59 o 
   3   5  15       24.68       31.28      5.35 o 
  -3   6  15       26.86       30.29      4.93 o 
  -2   6  15       13.38       11.59      7.79 o 
  -1   6  15       45.14       47.25      4.16 o 
   0   6  15      115.66      115.64      5.81 o 
   1   6  15       44.96       48.18      4.19 o 
   2   6  15       12.30       12.41      2.94 o 
   3   6  15       26.89       30.34      3.75 o 
  -2   7  15        0.17        0.76      1.88 o 
  -1   7  15       17.26       13.07      2.72 o 
   0   7  15        2.43        1.62      1.77 o 
   1   7  15       17.66       18.13      4.62 o 
   2   7  15        0.05       -0.49      1.81 o 
  -1   8  15       16.03       18.10      3.10 o 
   0   8  15        0.27        1.44      2.60 o 
   1   8  15       16.87       12.03      2.80 o 
   0   0  16      139.84      138.05      8.84 o 
   1   0  16      110.17      104.62      6.08 o 
   2   0  16       34.01       32.88      4.08 o 
   3   0  16       82.98       88.20      6.40 o 
  -3   1  16       34.76       32.52      2.99 o 
  -2   1  16       26.60       27.58      4.82 o 
  -1   1  16       44.29       54.11      4.28 o 
   0   1  16       53.00       48.78      4.17 o 
   1   1  16       43.89       45.49      4.11 o 
   2   1  16       26.81       25.36      3.37 o 
   3   1  16       34.91       39.42      3.21 o 
  -3   2  16        2.47        3.14      1.69 o 
  -2   2  16      110.74      116.42      5.74 o 
  -1   2  16        2.09        7.02      2.26 o 
   0   2  16       16.71       14.73      2.80 o 
   1   2  16        1.91       -0.45      1.63 o 
   2   2  16      111.80      112.58      5.74 o 
   3   2  16        2.73        2.57      1.74 o 
  -2   3  16        6.14        5.49      4.28 o 
  -1   3  16       37.72       46.03      4.13 o 
   0   3  16       27.38       20.83      3.10 o 
   1   3  16       38.78       41.53      4.01 o 
   2   3  16        6.23        6.58      2.27 o 
  -2   4  16       35.24       38.87      4.76 o 
  -1   4  16       35.70       37.31      3.83 o 
   0   4  16        1.10        0.18      1.67 o 
   1   4  16       35.91       36.02      3.87 o 
   2   4  16       34.67       32.87      4.39 o 
  -2   5  16       30.35       33.43      3.77 o 
  -1   5  16       13.38       15.64      2.95 o 
   0   5  16       89.05       81.72      5.26 o 
   1   5  16       12.67       10.94      2.56 o 
   2   5  16       30.50       26.95      4.76 o 
  -1   6  16       30.89       30.19      5.50 o 
   0   6  16       24.36       23.27      3.45 o 
   1   6  16       31.94       31.32      3.87 o 
   1   0  17       55.99       47.07      4.35 o 
  -1   1  17       68.25       71.57      5.05 o 
   0   1  17        8.19        7.52      2.46 o 
   1   1  17       70.11       68.77      5.02 o 
  -1   2  17       19.47       20.35      3.25 o 
   0   2  17       30.48       34.51      3.95 o 
   1   2  17       19.20       19.74      3.28 o 
  -1   3  17        7.31        6.29      2.34 o 
   0   3  17       12.18        9.47      2.77 o 
   1   3  17        7.56        9.68      2.57 o 
                                                 
